# Supplementary material for: Identification of QTL conferring resistance to stripe rust (Puccinia striiformis f. sp. hordei) and leaf rust (Puccinia hordei) in barley using nested association mapping (NAM)
Source: PLoS One. 2018 Jan 25;13(1):e0191666. doi: 10.1371/journal.pone.0191666 (PMC5784946; doi:10.1371/journal.pone.0191666)
Supplement: S3 File — (XLSX) [file pone.0191666.s003.xlsx]

## Sheet: Two-year lsmeans
Supporting Information 3 | Two-year lsmeans of HEB lines for traits AOP.s. and AOP.h. (i.e. stripe and leaf rust symptoms, respectively)
HEB line	HEB family	AOP.s. lsmeans	AOP.h. lsmeans
HEB_01_001	1	0.25253	0.863609
HEB_01_003	1	0.3498	0.342041
HEB_01_004	1	0.894395	1.03329
HEB_01_005	1	0.674241	0.686543
HEB_01_013	1	-0.101796	0.877004
HEB_01_021	1	0.498692	0.644852
HEB_01_022	1	0.72144	0.73407
HEB_01_023	1	0.651364	0.529044
HEB_01_025	1	0.573691	0.918357
HEB_01_030	1	0.955355	0.949365
HEB_01_031	1	0.128432	0.513571
HEB_01_032	1	0.0530637	0.808607
HEB_01_033	1	0.460083	0.61542
HEB_01_038	1	0.283289	0.48221
HEB_01_041	1	0.166133	0.619351
HEB_01_042	1	0.167399	0.704673
HEB_01_047	1	0.258756	0.664995
HEB_01_050	1	-0.359918	0.541493
HEB_01_053	1	0.15267	0.597681
HEB_01_055	1	0.459085	0.290709
HEB_01_057	1	0.765112	0.391975
HEB_01_071	1	0.373747	0.448406
HEB_01_072	1	0.159769	0.672992
HEB_01_074	1	-0.166923	0.784279
HEB_01_075	1	-0.106728	0.583124
HEB_01_077	1	0.225145	0.767789
HEB_01_079	1	0.172101	0.70537
HEB_01_080	1	0.0639236	0.523095
HEB_01_082	1	0.25627	0.651066
HEB_01_085	1	1.11379	0.991016
HEB_01_086	1	-0.234406	0.767987
HEB_01_087	1	-0.0962534	0.686233
HEB_01_090	1	0.0232652	0.260263
HEB_01_091	1	-0.077227	0.779276
HEB_01_092	1	-0.06955	0.769024
HEB_01_093	1	-0.400781	0.940032
HEB_01_096	1	0.0607692	0.377712
HEB_01_097	1	-0.204665	0.536527
HEB_01_099	1	0.0434922	0.639512
HEB_01_101	1	0.114058	0.85737
HEB_01_103	1	0.258947	0.559006
HEB_01_104	1	0.029617	0.894888
HEB_01_106	1	0.369514	0.622195
HEB_01_109	1	0.133421	0.752613
HEB_01_112	1	-0.0656821	0.587702
HEB_01_121	1	-0.16454	0.775562
HEB_01_122	1	0.337478	0.659206
HEB_01_123	1	-0.169314	0.255656
HEB_01_124	1	0.0141455	0.232669
HEB_01_126	1	-0.337716	0.323351
HEB_01_127	1	0.169364	0.838352
HEB_01_128	1	0.353453	0.443915
HEB_01_130	1	0.832486	0.473936
HEB_01_131	1	0.0678798	0.619812
HEB_01_132	1	0.0381727	0.447917
HEB_01_133	1	-0.221422	0.385668
HEB_01_134	1	0.00569806	0.619222
HEB_01_137	1	-0.0196495	0.247649
HEB_01_140	1	0.145512	0.3845
HEB_01_328	1	-0.081898	0.875516
HEB_02_003	2	0.378252	0.82389
HEB_02_006	2	-0.115783	0.735201
HEB_02_008	2	0.18804	1.24491
HEB_02_009	2	1.09776	0.912101
HEB_02_012	2	0.99584	0.80173
HEB_02_016	2	1.00502	0.811377
HEB_02_017	2	0.693686	0.985141
HEB_02_018	2	1.30879	1.16059
HEB_02_020	2	1.15203	0.906422
HEB_02_021	2	1.17476	1.03776
HEB_02_022	2	0.474757	0.459602
HEB_02_032	2	0.859815	0.881023
HEB_02_033	2	1.12592	0.878775
HEB_02_036	2	0.679834	0.491733
HEB_02_038	2	1.05385	0.909096
HEB_02_040	2	0.450899	0.376362
HEB_02_041	2	1.02663	0.482946
HEB_02_054	2	0.992235	0.648806
HEB_02_058	2	1.27226	0.903451
HEB_02_063	2	1.13212	1.07725
HEB_02_064	2	1.41068	0.945604
HEB_02_067	2	0.799028	0.841953
HEB_02_069	2	1.18822	0.622305
HEB_02_071	2	0.166471	0.655683
HEB_02_078	2	0.366372	0.77055
HEB_02_083	2	0.213512	0.488432
HEB_02_084	2	0.0380363	0.697675
HEB_02_085	2	0.454421	0.783194
HEB_02_086	2	0.780297	0.247339
HEB_02_088	2	-0.124491	0.793331
HEB_02_089	2	0.957871	0.671596
HEB_02_093	2	0.851862	1.04351
HEB_02_094	2	0.323455	0.747899
HEB_02_096	2	0.252849	0.508581
HEB_02_101	2	0.468873	0.924616
HEB_02_106	2	0.689885	0.901608
HEB_02_112	2	0.706008	0.576808
HEB_02_114	2	1.20725	0.530558
HEB_02_115	2	0.414069	0.473323
HEB_02_117	2	0.910212	0.780326
HEB_02_120	2	0.949814	1.06536
HEB_02_121	2	0.76324	0.975195
HEB_02_122	2	0.501475	1.0026
HEB_02_125	2	0.679693	0.985264
HEB_02_127	2	1.25442	1.06121
HEB_02_130	2	0.75978	1.00098
HEB_02_135	2	1.12595	1.18742
HEB_02_136	2	1.01813	1.12511
HEB_02_138	2	1.25109	1.15951
HEB_02_146	2	0.911334	1.06799
HEB_02_147	2	1.25199	1.27054
HEB_03_006	3	-0.351214	-0.159205
HEB_03_007	3	0.451505	0.183824
HEB_03_012	3	0.576788	1.09812
HEB_03_013	3	0.133321	0.066579
HEB_03_014	3	0.291594	-0.0540503
HEB_03_015	3	-0.36012	-0.0303544
HEB_03_017	3	0.526873	0.612933
HEB_03_018	3	0.302694	0.708496
HEB_03_019	3	0.417096	0.164011
HEB_03_021	3	0.354305	1.09232
HEB_03_025	3	-0.00573915	0.671963
HEB_03_027	3	0.232317	0.922236
HEB_03_029	3	0.699153	0.672091
HEB_03_032	3	-0.323263	0.841617
HEB_03_033	3	-0.13251	0.35814
HEB_03_035	3	0.224129	0.767544
HEB_03_036	3	0.298753	0.0661557
HEB_03_037	3	-0.0548431	0.720576
HEB_03_039	3	0.0713998	0.647788
HEB_03_040	3	-0.0299876	0.696687
HEB_03_045	3	0.827933	0.391618
HEB_03_048	3	0.392295	0.725125
HEB_03_052	3	0.642934	0.30769
HEB_03_053	3	0.46096	-0.0475635
HEB_03_055	3	0.0421138	0.650004
HEB_03_057	3	0.0942193	0.437345
HEB_03_062	3	0.443717	0.558956
HEB_03_064	3	-0.186856	0.603379
HEB_03_065	3	0.921628	0.55845
HEB_03_071	3	0.611372	0.492104
HEB_03_072	3	-0.195268	0.84726
HEB_03_073	3	0.196975	0.659085
HEB_03_076	3	0.464199	0.618736
HEB_03_077	3	-0.372907	0.469128
HEB_03_080	3	0.567564	0.674319
HEB_03_085	3	0.500003	0.194709
HEB_03_089	3	0.904045	-0.332262
HEB_03_102	3	1.39884	0.666251
HEB_03_106	3	0.917906	0.195488
HEB_03_107	3	0.449014	0.769945
HEB_03_108	3	1.15308	1.15149
HEB_03_111	3	0.886459	0.806276
HEB_03_129	3	0.583993	0.380059
HEB_03_138	3	0.470453	0.322169
HEB_03_139	3	0.634968	0.32109
HEB_03_140	3	-0.0527837	0.768119
HEB_03_141	3	0.411726	0.408377
HEB_03_142	3	-0.301984	0.0695958
HEB_03_144	3	0.656189	0.0622795
HEB_03_145	3	0.709001	0.274991
HEB_03_147	3	0.663062	0.217817
HEB_03_149	3	1.00836	0.574968
HEB_03_153	3	0.75757	0.585615
HEB_03_156	3	0.472842	0.520893
HEB_03_162	3	1.06744	0.22676
HEB_03_163	3	0.530117	0.0672221
HEB_03_166	3	0.748685	0.170749
HEB_03_170	3	1.00683	0.492367
HEB_04_101	3	0.279101	0.815257
HEB_04_102	3	0.296262	0.737773
HEB_04_103	3	0.0361601	0.997794
HEB_04_104	3	0.149335	0.488544
HEB_04_105	3	0.334863	0.845998
HEB_04_106	3	0.0695749	0.123731
HEB_04_107	3	-0.00522672	0.534406
HEB_04_108	3	0.44213	0.270173
HEB_04_109	3	0.689927	0.246815
HEB_04_110	3	0.112385	0.0539301
HEB_17_082	3	0.742582	0.556298
HEB_17_083	3	0.379666	0.361057
HEB_17_085	3	0.207715	0.680869
HEB_17_086	3	0.629755	0.399508
HEB_17_087	3	0.15635	0.225905
HEB_17_089	3	1.06676	0.50594
HEB_18_041	3	1.17802	0.292783
HEB_03_172	4	0.124673	0.189446
HEB_04_001	4	0.279188	0.583644
HEB_04_002	4	1.07856	0.750467
HEB_04_004	4	1.08802	0.838574
HEB_04_005	4	0.0161743	0.834593
HEB_04_006	4	0.304142	0.738263
HEB_04_008	4	1.26721	0.611373
HEB_04_009	4	0.770061	0.691168
HEB_04_013	4	1.20298	0.964636
HEB_04_016	4	1.04502	0.664215
HEB_04_017	4	0.0949053	0.280179
HEB_04_019	4	0.149208	0.466835
HEB_04_062	4	-0.0127457	0.477816
HEB_04_063	4	0.390666	0.686792
HEB_04_066	4	0.712179	0.673472
HEB_04_067	4	0.568254	0.613054
HEB_04_068	4	-0.120947	0.554632
HEB_04_069	4	0.574994	0.481708
HEB_04_070	4	0.211853	0.742455
HEB_04_071	4	0.671179	0.42583
HEB_04_072	4	0.682717	0.522679
HEB_04_073	4	0.773417	1.16467
HEB_04_074	4	1.22228	1.29396
HEB_04_075	4	1.05585	1.15792
HEB_04_078	4	0.804752	0.665469
HEB_04_080	4	0.717389	0.862442
HEB_04_083	4	0.571771	0.524874
HEB_04_087	4	0.263866	0.9294
HEB_04_088	4	0.304038	0.642703
HEB_04_092	4	0.207751	0.569516
HEB_04_093	4	0.122539	0.59019
HEB_04_096	4	0.451085	0.498229
HEB_04_098	4	0.649447	0.557271
HEB_04_099	4	0.919157	0.731242
HEB_04_112	4	1.17634	0.880174
HEB_04_122	4	0.010918	0.654543
HEB_04_123	4	0.0767317	0.906125
HEB_04_125	4	0.184817	1.16624
HEB_04_126	4	0.325992	0.542489
HEB_04_127	4	0.364334	0.753642
HEB_04_135	4	0.21292	0.3913
HEB_04_136	4	0.680906	0.598606
HEB_04_149	4	0.367476	0.42121
HEB_02_152	5	0.695078	0.808984
HEB_02_153	5	0.0242246	0.829885
HEB_02_154	5	-0.155564	0.732788
HEB_02_155	5	-0.108675	0.871901
HEB_02_156	5	0.3065	0.767615
HEB_02_157	5	0.451175	1.00683
HEB_02_158	5	0.135471	0.632441
HEB_02_160	5	0.704833	0.802513
HEB_05_011	5	1.29588	0.190594
HEB_05_013	5	0.335885	0.259397
HEB_05_014	5	0.73271	0.536651
HEB_05_019	5	0.932872	0.839158
HEB_05_020	5	0.689541	0.506809
HEB_05_030	5	0.103102	0.152259
HEB_05_032	5	0.712188	0.587246
HEB_05_033	5	0.820452	0.774952
HEB_05_035	5	0.967772	0.406334
HEB_05_036	5	0.784052	0.642778
HEB_05_037	5	0.882684	0.707774
HEB_05_038	5	0.49021	0.534129
HEB_05_040	5	0.731227	0.542463
HEB_05_041	5	0.694833	0.675368
HEB_05_043	5	0.503887	0.827492
HEB_05_044	5	-0.166793	0.722388
HEB_05_045	5	0.342058	0.631662
HEB_05_046	5	0.916423	1.24407
HEB_05_047	5	1.13694	0.888682
HEB_05_048	5	0.421026	0.634422
HEB_05_049	5	0.769384	0.328698
HEB_05_050	5	0.215462	0.62764
HEB_05_051	5	0.200441	0.368731
HEB_05_052	5	0.41342	0.459707
HEB_05_053	5	0.460598	0.606227
HEB_05_059	5	0.085707	1.12262
HEB_05_060	5	0.839834	0.195444
HEB_05_065	5	-0.0755114	0.306123
HEB_05_066	5	0.485041	0.788649
HEB_05_067	5	0.10279	0.49832
HEB_05_068	5	-0.323788	0.465331
HEB_05_069	5	0.408944	0.397597
HEB_05_070	5	0.124901	0.523327
HEB_05_071	5	0.218647	0.338501
HEB_05_072	5	0.828099	1.15548
HEB_05_076	5	0.570789	0.536367
HEB_05_090	5	-0.0967033	0.75097
HEB_05_105	5	0.805003	1.06074
HEB_05_107	5	0.597416	0.249207
HEB_05_108	5	0.486238	0.411591
HEB_05_112	5	-0.249063	0.49087
HEB_05_119	5	0.0912807	0.528029
HEB_05_123	5	0.522395	0.483924
HEB_05_124	5	0.26322	0.966545
HEB_05_125	5	0.957167	0.721052
HEB_05_128	5	0.237735	0.612768
HEB_05_129	5	0.127349	0.568952
HEB_05_130	5	0.187349	0.537183
HEB_05_131	5	0.142371	0.786842
HEB_05_140	5	0.141708	0.210765
HEB_05_151	5	0.632805	0.540021
HEB_05_153	5	0.080596	0.223105
HEB_05_157	5	0.802583	0.657382
HEB_05_158	5	0.117874	0.69193
HEB_06_016	6	0.448568	0.566479
HEB_06_019	6	0.401798	0.729477
HEB_06_036	6	0.280229	0.461231
HEB_06_038	6	-0.0773472	0.559201
HEB_06_039	6	0.016315	0.214498
HEB_06_040	6	0.055087	0.885916
HEB_06_046	6	0.81625	0.152651
HEB_06_047	6	0.851506	0.620235
HEB_06_049	6	0.461864	0.17067
HEB_06_054	6	0.493405	0.602608
HEB_06_065	6	0.957613	0.461219
HEB_06_067	6	0.993786	0.876595
HEB_06_068	6	0.960642	0.829226
HEB_06_069	6	1.1262	0.919018
HEB_06_073	6	0.998779	1.01091
HEB_06_074	6	0.643439	0.69469
HEB_06_075	6	0.788127	0.867075
HEB_06_079	6	0.92395	0.851947
HEB_06_089	6	1.22147	1.14757
HEB_06_091	6	0.773738	1.05226
HEB_06_095	6	1.14527	1.28758
HEB_06_097	6	0.815552	0.838905
HEB_06_099	6	1.09292	0.314262
HEB_06_101	6	0.487486	0.0869265
HEB_06_104	6	0.508451	0.745493
HEB_06_106	6	-0.044294	0.30597
HEB_06_107	6	0.283244	0.772348
HEB_06_109	6	0.465674	0.808563
HEB_06_111	6	0.65239	0.86543
HEB_06_113	6	0.50656	0.519618
HEB_06_114	6	0.971091	0.998117
HEB_06_115	6	0.145712	0.42684
HEB_06_116	6	0.21009	0.715903
HEB_06_117	6	0.220838	0.507953
HEB_06_118	6	0.025795	0.8361
HEB_06_120	6	-0.03994	0.642909
HEB_06_121	6	0.646726	1.39415
HEB_06_122	6	0.586304	1.33359
HEB_06_124	6	1.15034	1.01913
HEB_06_125	6	0.687298	0.761621
HEB_06_126	6	0.641921	0.654702
HEB_06_131	6	1.04922	1.13653
HEB_06_133	6	0.431945	0.679619
HEB_06_134	6	0.261112	0.746066
HEB_06_136	6	0.357538	0.723754
HEB_06_137	6	0.325204	1.15974
HEB_06_138	6	0.0731434	0.840791
HEB_06_140	6	0.423566	0.738084
HEB_06_144	6	0.870053	0.284466
HEB_06_145	6	0.774224	0.824229
HEB_06_146	6	1.11771	0.850456
HEB_06_147	6	0.421772	0.355647
HEB_06_152	6	1.30231	0.527629
HEB_06_154	6	0.587677	0.986871
HEB_06_155	6	0.94756	0.768117
HEB_06_168	6	0.56237	0.813442
HEB_06_169	6	0.62592	0.785068
HEB_06_180	6	0.14867	0.615897
HEB_06_313	6	0.462999	0.915215
HEB_06_379	6	0.886225	0.873727
HEB_07_005	7	1.11139	0.700198
HEB_07_006	7	0.560086	0.775067
HEB_07_015	7	0.473396	0.427373
HEB_07_019	7	1.20292	0.56464
HEB_07_020	7	0.471471	0.832036
HEB_07_022	7	-0.0973697	0.585037
HEB_07_023	7	0.395838	0.562053
HEB_07_024	7	1.06826	0.441745
HEB_07_025	7	1.37052	0.808179
HEB_07_027	7	1.15152	0.854794
HEB_07_033	7	-0.0893661	0.336184
HEB_07_036	7	0.227054	0.564653
HEB_07_042	7	0.121094	0.432485
HEB_07_046	7	0.549723	0.674495
HEB_07_047	7	-0.0570256	0.624774
HEB_07_048	7	0.296695	0.66727
HEB_07_063	7	0.876051	0.688276
HEB_07_064	7	1.00047	0.819849
HEB_07_065	7	0.741814	0.692892
HEB_07_066	7	0.812658	0.830665
HEB_07_067	7	0.525146	0.423174
HEB_07_068	7	0.730719	0.806515
HEB_07_071	7	0.64527	0.334811
HEB_07_072	7	0.727968	0.812817
HEB_07_073	7	0.569552	1.01497
HEB_07_074	7	0.106678	0.889274
HEB_07_075	7	0.705442	0.659789
HEB_07_076	7	0.230253	0.513116
HEB_07_077	7	0.462337	0.647967
HEB_07_078	7	0.845601	0.84539
HEB_07_079	7	0.501304	0.735759
HEB_07_083	7	0.686334	0.541033
HEB_07_088	7	0.742077	0.792159
HEB_07_089	7	0.76852	1.19633
HEB_07_094	7	0.754295	0.424063
HEB_07_103	7	0.464358	0.111958
HEB_07_104	7	0.291903	0.233056
HEB_07_105	7	0.841273	0.224637
HEB_07_107	7	0.0525761	0.674501
HEB_07_108	7	0.59126	0.7305
HEB_07_109	7	0.51599	0.700795
HEB_07_116	7	0.869977	0.72184
HEB_07_130	7	0.706605	0.853933
HEB_07_133	7	0.822857	0.524735
HEB_07_139	7	0.0112971	0.552118
HEB_07_140	7	0.612611	0.645699
HEB_07_152	7	1.16225	0.65114
HEB_07_153	7	1.01355	0.863219
HEB_07_155	7	0.62143	0.729827
HEB_07_157	7	1.0266	0.868843
HEB_07_159	7	1.18376	0.64556
HEB_07_160	7	1.11258	0.546522
HEB_07_166	7	0.566986	0.951058
HEB_07_172	7	0.506691	0.913848
HEB_07_174	7	0.823126	0.616796
HEB_07_175	7	1.07851	0.993652
HEB_07_177	7	0.320541	0.797632
HEB_07_180	7	0.843981	0.651828
HEB_08_003	8	-0.00516863	0.586509
HEB_08_006	8	1.11127	0.862025
HEB_08_013	8	0.689584	0.702258
HEB_08_014	8	0.909694	0.689171
HEB_08_016	8	0.292564	0.816455
HEB_08_018	8	0.703927	0.824682
HEB_08_025	8	0.872756	0.605406
HEB_08_031	8	0.892896	0.630437
HEB_08_032	8	0.599422	0.447596
HEB_08_034	8	0.259819	0.613086
HEB_08_036	8	0.425612	0.409982
HEB_08_042	8	0.353285	0.699835
HEB_08_049	8	0.0297326	0.892556
HEB_08_050	8	-0.229846	0.456382
HEB_08_054	8	0.706982	0.518521
HEB_08_056	8	0.457473	0.535938
HEB_08_060	8	0.549764	0.570705
HEB_08_062	8	0.829307	0.732556
HEB_08_063	8	0.82211	0.331203
HEB_08_064	8	0.104404	0.578493
HEB_08_074	8	0.0565206	0.766922
HEB_08_077	8	1.05671	1.12985
HEB_08_082	8	0.460276	0.817418
HEB_08_083	8	0.880802	1.23348
HEB_08_087	8	0.618127	0.729959
HEB_08_091	8	0.240446	0.690859
HEB_08_096	8	0.549085	0.843829
HEB_08_106	8	0.0238198	0.854235
HEB_08_110	8	0.359665	0.612026
HEB_08_116	8	1.53842	1.17718
HEB_08_118	8	0.727912	0.756485
HEB_08_120	8	0.449534	0.848633
HEB_08_124	8	0.702958	0.811557
HEB_08_130	8	1.11826	0.87474
HEB_08_131	8	0.698888	0.524394
HEB_08_132	8	0.734055	0.418055
HEB_08_137	8	0.769508	0.638039
HEB_08_139	8	0.604488	0.744443
HEB_08_140	8	1.17291	0.552729
HEB_08_141	8	0.50718	0.535099
HEB_08_142	8	0.595033	0.80571
HEB_08_147	8	0.745415	0.778274
HEB_08_149	8	0.391135	0.604719
HEB_08_152	8	0.569103	0.637991
HEB_08_155	8	0.361037	0.972054
HEB_08_156	8	0.814977	0.622262
HEB_08_157	8	0.64898	0.766091
HEB_08_162	8	0.373695	0.895349
HEB_08_164	8	0.397672	0.47994
HEB_08_165	8	-0.205222	0.714054
HEB_08_166	8	-0.246385	0.554005
HEB_08_169	8	-0.224502	0.6329
HEB_08_187	8	0.786235	0.728063
HEB_08_201	8	0.983995	0.676161
HEB_08_202	8	1.02609	0.554374
HEB_08_204	8	0.9045	0.885535
HEB_08_205	8	1.3288	0.843844
HEB_08_209	8	0.779843	0.942953
HEB_09_002	9	1.10938	0.894155
HEB_09_005	9	0.744365	0.796964
HEB_09_007	9	0.830379	0.981576
HEB_09_009	9	0.657553	0.435036
HEB_09_014	9	0.756777	0.963226
HEB_09_016	9	0.770367	1.15159
HEB_09_025	9	1.24721	1.1128
HEB_09_029	9	0.931783	0.546593
HEB_09_032	9	0.578925	1.16356
HEB_09_033	9	0.680758	0.848199
HEB_09_034	9	0.675708	0.946271
HEB_09_035	9	0.610208	0.695512
HEB_09_036	9	0.669014	1.293
HEB_09_039	9	0.676251	1.09246
HEB_09_043	9	0.622119	0.678971
HEB_09_049	9	0.907495	0.998167
HEB_09_050	9	0.880909	0.790832
HEB_09_061	9	0.917414	1.40321
HEB_09_064	9	1.26995	1.57364
HEB_09_065	9	0.718011	1.25745
HEB_09_066	9	1.03629	0.780585
HEB_09_068	9	1.12704	0.633353
HEB_09_070	9	0.958065	1.06368
HEB_09_071	9	0.621767	0.924406
HEB_09_072	9	0.774435	0.820359
HEB_09_073	9	0.930238	0.685753
HEB_09_074	9	0.757829	1.18767
HEB_09_078	9	0.616722	0.975088
HEB_09_084	9	1.0932	0.644923
HEB_09_085	9	0.430397	0.709997
HEB_09_089	9	0.824189	0.865535
HEB_09_092	9	1.01265	0.741983
HEB_09_097	9	0.617887	0.408109
HEB_09_100	9	0.944457	0.925411
HEB_09_101	9	1.00088	1.06189
HEB_09_105	9	0.493196	0.997292
HEB_09_108	9	1.21304	1.2306
HEB_09_109	9	1.32146	1.05065
HEB_09_110	9	1.11878	0.860502
HEB_09_114	9	1.48081	1.31682
HEB_09_115	9	1.03599	0.684553
HEB_09_116	9	0.959492	0.969413
HEB_09_119	9	0.779573	0.787318
HEB_09_124	9	0.100643	0.907357
HEB_09_133	9	0.443278	0.863017
HEB_09_135	9	0.853858	1.05383
HEB_09_137	9	0.537109	1.14486
HEB_09_140	9	0.71645	0.782112
HEB_09_161	9	0.754008	1.12342
HEB_09_162	9	0.213504	0.491237
HEB_09_163	9	0.850544	1.28942
HEB_09_164	9	0.856657	0.798834
HEB_09_167	9	0.965158	0.769181
HEB_10_003	10	1.22491	0.912245
HEB_10_006	10	1.17943	0.980389
HEB_10_007	10	0.929206	0.98485
HEB_10_008	10	0.395817	0.997527
HEB_10_010	10	1.10965	0.849507
HEB_10_014	10	0.223559	0.959737
HEB_10_018	10	0.979687	0.899269
HEB_10_020	10	1.37245	0.616019
HEB_10_022	10	1.25305	0.969495
HEB_10_025	10	1.16748	1.00792
HEB_10_040	10	0.62446	0.950988
HEB_10_043	10	0.689182	0.357331
HEB_10_045	10	0.693664	0.546389
HEB_10_046	10	0.770883	0.844852
HEB_10_048	10	0.887395	0.640453
HEB_10_049	10	0.645038	0.615416
HEB_10_050	10	0.473519	0.980628
HEB_10_051	10	0.165374	0.567561
HEB_10_054	10	0.576279	0.796462
HEB_10_055	10	0.371181	0.718073
HEB_10_057	10	0.776202	0.77959
HEB_10_059	10	0.764703	0.650268
HEB_10_070	10	0.528105	0.86641
HEB_10_072	10	0.913571	0.503338
HEB_10_074	10	0.853548	0.730218
HEB_10_077	10	0.727708	1.09728
HEB_10_086	10	0.433459	0.663612
HEB_10_093	10	0.296167	0.397833
HEB_10_097	10	0.145209	0.679959
HEB_10_100	10	0.214174	0.677021
HEB_10_104	10	0.314222	0.369208
HEB_10_106	10	0.605826	0.723448
HEB_10_107	10	0.0266612	0.531865
HEB_10_114	10	0.160535	0.765986
HEB_10_115	10	0.434615	0.831249
HEB_10_117	10	0.866888	0.585178
HEB_10_120	10	0.00268826	0.759836
HEB_10_124	10	0.505582	0.800248
HEB_10_131	10	0.0846435	1.17932
HEB_10_132	10	0.293579	0.625465
HEB_10_133	10	0.835324	1.15957
HEB_10_135	10	0.845281	0.714223
HEB_10_137	10	0.532358	0.730396
HEB_10_138	10	0.517834	0.839762
HEB_10_139	10	0.320133	0.847338
HEB_10_140	10	0.186108	0.670604
HEB_10_141	10	-0.131722	0.562454
HEB_10_142	10	0.567508	0.609044
HEB_10_150	10	0.0424471	0.618503
HEB_10_155	10	0.274	0.653375
HEB_10_171	10	0.528862	0.695131
HEB_10_172	10	0.497043	0.915336
HEB_10_173	10	0.322957	0.743632
HEB_10_174	10	0.686908	0.931587
HEB_10_175	10	0.78593	0.899606
HEB_10_176	10	0.508679	0.912584
HEB_10_182	10	0.757898	0.983928
HEB_10_184	10	0.234355	0.745879
HEB_10_187	10	0.661425	0.573956
HEB_10_190	10	0.625553	0.656723
HEB_11_001	11	0.821829	0.702215
HEB_11_016	11	0.951811	0.305363
HEB_11_017	11	0.621473	0.809775
HEB_11_025	11	0.328914	0.602916
HEB_11_028	11	0.433315	0.94469
HEB_11_037	11	0.316908	0.824604
HEB_11_044	11	0.665514	0.606437
HEB_11_048	11	0.615559	0.885907
HEB_11_055	11	0.686777	0.502623
HEB_11_057	11	1.24965	0.859719
HEB_11_058	11	0.938295	0.53382
HEB_11_061	11	0.345671	0.878111
HEB_11_063	11	1.09861	0.533536
HEB_11_065	11	0.914425	0.959562
HEB_11_066	11	1.18404	1.14281
HEB_11_067	11	0.635966	0.492403
HEB_11_071	11	0.835102	0.843757
HEB_11_072	11	0.454866	0.609644
HEB_11_077	11	0.240416	0.745055
HEB_11_081	11	0.669907	0.951569
HEB_11_083	11	1.15803	0.941604
HEB_11_088	11	1.32879	0.56124
HEB_11_092	11	1.13575	0.736939
HEB_11_093	11	0.628827	0.490054
HEB_11_096	11	1.01532	0.922845
HEB_11_097	11	0.555491	0.710021
HEB_11_098	11	1.07884	0.81275
HEB_11_102	11	0.555945	0.703929
HEB_11_104	11	0.138637	1.14035
HEB_11_105	11	0.20892	0.535765
HEB_11_106	11	0.735389	0.676769
HEB_11_107	11	-0.31948	0.516105
HEB_11_110	11	-0.218584	1.02862
HEB_11_115	11	0.5366	0.641602
HEB_11_118	11	0.547052	0.617922
HEB_11_119	11	0.331227	0.513151
HEB_11_126	11	0.522465	0.886481
HEB_11_131	11	-0.0965694	0.753561
HEB_11_132	11	0.487817	0.794385
HEB_11_134	11	0.149691	0.379762
HEB_11_135	11	1.1458	0.700488
HEB_11_136	11	0.910923	0.765247
HEB_11_137	11	0.655932	0.848122
HEB_11_140	11	0.313603	0.722176
HEB_11_143	11	0.358686	0.934231
HEB_11_144	11	0.65484	0.948135
HEB_11_145	11	0.501815	0.666229
HEB_11_146	11	0.715504	0.986945
HEB_11_147	11	0.580093	0.71588
HEB_11_151	11	-0.0156501	0.815431
HEB_11_153	11	0.0505261	1.41469
HEB_11_154	11	0.662061	0.669855
HEB_11_158	11	0.207352	0.907241
HEB_11_164	11	0.212881	0.895843
HEB_11_165	11	0.205522	0.870291
HEB_11_167	11	0.107694	0.646955
HEB_11_168	11	0.596743	0.536189
HEB_11_169	11	0.545659	1.07602
HEB_09_051	12	0.166108	0.59427
HEB_09_052	12	-0.321034	1.19673
HEB_09_058	12	0.203724	1.03493
HEB_09_059	12	0.70706	1.01682
HEB_12_001	12	1.05396	0.173284
HEB_12_003	12	0.89313	0.8696
HEB_12_007	12	0.567634	0.965368
HEB_12_013	12	0.299348	0.749695
HEB_12_016	12	0.704658	0.639319
HEB_12_019	12	0.83199	0.356146
HEB_12_024	12	0.877134	0.917254
HEB_12_028	12	0.856592	0.918153
HEB_12_030	12	0.807033	0.626376
HEB_12_031	12	0.586695	0.767828
HEB_12_032	12	0.961958	0.920092
HEB_12_036	12	0.551927	0.844983
HEB_12_038	12	0.619696	0.829299
HEB_12_039	12	0.814946	1.0276
HEB_12_040	12	0.758298	1.09777
HEB_12_042	12	0.0949684	0.852162
HEB_12_043	12	0.283404	0.765268
HEB_12_046	12	5.73e-05	0.410592
HEB_12_048	12	0.772373	0.54137
HEB_12_050	12	0.713213	0.713499
HEB_12_052	12	-0.0410376	0.647425
HEB_12_054	12	0.317353	0.675701
HEB_12_055	12	0.641449	1.24351
HEB_12_058	12	0.776525	0.836946
HEB_12_060	12	0.62457	0.899283
HEB_12_065	12	0.35465	1.27575
HEB_12_066	12	0.462164	0.791108
HEB_12_068	12	1.015	0.535745
HEB_12_071	12	0.722711	0.61877
HEB_12_072	12	0.123726	0.68494
HEB_12_073	12	0.91791	0.610719
HEB_12_074	12	0.304749	0.739665
HEB_12_075	12	-0.101646	0.415144
HEB_12_077	12	0.432609	0.515925
HEB_12_078	12	-0.1019	0.563231
HEB_12_079	12	0.0619974	0.994703
HEB_12_091	12	0.907075	0.691444
HEB_12_093	12	0.471372	0.326298
HEB_12_107	12	0.670278	0.396237
HEB_12_108	12	0.732756	0.0978833
HEB_12_111	12	0.931105	1.12038
HEB_12_112	12	0.698098	0.620915
HEB_12_114	12	1.33464	1.23203
HEB_12_116	12	0.907625	0.377884
HEB_12_119	12	0.850207	0.548646
HEB_12_121	12	1.20243	0.930078
HEB_12_127	12	0.916848	0.921015
HEB_12_129	12	0.546656	0.644276
HEB_12_130	12	0.534323	1.06541
HEB_12_134	12	0.408854	0.899343
HEB_12_137	12	-0.252833	0.574042
HEB_12_138	12	0.272649	0.621474
HEB_12_139	12	0.621467	0.971763
HEB_12_143	12	1.03441	0.66912
HEB_12_146	12	0.9283	0.956969
HEB_12_148	12	1.07445	0.797547
HEB_12_153	12	0.512904	0.660314
HEB_12_154	12	0.514295	0.775022
HEB_12_155	12	0.573521	0.944629
HEB_12_159	12	0.519658	0.918223
HEB_13_015	12	1.32848	0.872674
HEB_13_052	12	0.0246282	0.279415
HEB_13_053	12	0.632491	0.795463
HEB_13_057	12	0.693731	0.926729
HEB_13_060	12	0.613392	0.988115
HEB_13_008	13	0.526795	0.606216
HEB_13_009	13	0.661932	0.697323
HEB_13_012	13	0.328168	0.629938
HEB_13_018	13	0.926777	0.69139
HEB_13_019	13	0.866747	0.949373
HEB_13_031	13	0.687171	0.849121
HEB_13_033	13	1.02575	0.934954
HEB_13_034	13	1.05405	0.85988
HEB_13_035	13	0.811367	1.02734
HEB_13_036	13	1.12947	1.14095
HEB_13_037	13	0.12306	0.892782
HEB_13_038	13	0.764056	0.819848
HEB_13_039	13	1.09655	0.853095
HEB_13_040	13	0.977529	1.27692
HEB_13_042	13	0.722952	1.20866
HEB_13_045	13	0.215195	0.704971
HEB_13_048	13	0.426888	0.875763
HEB_13_050	13	0.840854	0.863703
HEB_13_061	13	0.572265	0.564435
HEB_13_062	13	0.398279	0.19202
HEB_13_063	13	0.249865	0.61218
HEB_13_064	13	0.62574	0.25264
HEB_13_065	13	0.222282	0.364252
HEB_13_066	13	0.560292	0.673432
HEB_13_068	13	0.684965	0.204457
HEB_13_069	13	0.944671	0.669089
HEB_13_070	13	0.613617	0.393017
HEB_13_072	13	0.444821	0.854331
HEB_13_075	13	0.624862	0.939961
HEB_13_081	13	0.78382	0.897775
HEB_13_083	13	1.18969	0.877969
HEB_13_088	13	0.455892	0.721004
HEB_13_092	13	0.811847	0.888495
HEB_13_093	13	1.12971	0.859399
HEB_13_094	13	0.371217	1.00624
HEB_13_095	13	0.922456	0.821966
HEB_13_097	13	0.847967	0.995633
HEB_13_099	13	0.949667	0.749963
HEB_13_101	13	1.19884	0.748742
HEB_13_102	13	0.889223	0.776093
HEB_13_104	13	0.667464	0.717949
HEB_13_105	13	0.846309	0.873454
HEB_13_108	13	0.812059	0.678338
HEB_13_111	13	0.340808	0.400416
HEB_13_116	13	0.690252	0.86195
HEB_13_124	13	0.49263	0.828406
HEB_13_126	13	-0.00195359	0.387388
HEB_13_129	13	0.584805	0.637713
HEB_13_130	13	0.742323	0.702447
HEB_13_136	13	0.709601	0.705326
HEB_13_137	13	0.842375	0.693984
HEB_13_140	13	1.17836	0.834775
HEB_13_142	13	1.41781	0.114688
HEB_13_145	13	0.498144	0.303903
HEB_13_149	13	0.39552	0.461713
HEB_11_064	14	0.63519	0.594844
HEB_11_068	14	0.764433	0.841923
HEB_14_005	14	-0.0818552	0.604436
HEB_14_011	14	0.425943	0.8286
HEB_14_014	14	0.945579	0.605188
HEB_14_022	14	0.923732	0.775055
HEB_14_023	14	0.739829	0.885703
HEB_14_024	14	0.764005	0.709965
HEB_14_030	14	1.02117	1.00219
HEB_14_032	14	1.13824	1.04119
HEB_14_034	14	-0.165212	0.845048
HEB_14_036	14	0.577786	0.81823
HEB_14_038	14	-0.00877187	0.771096
HEB_14_039	14	0.539492	0.640881
HEB_14_042	14	0.613856	0.628557
HEB_14_044	14	0.727575	0.581592
HEB_14_045	14	0.634679	0.409589
HEB_14_046	14	0.441999	0.680368
HEB_14_048	14	0.917923	0.793864
HEB_14_053	14	0.594387	0.49316
HEB_14_054	14	0.393283	0.65205
HEB_14_055	14	0.430776	0.685829
HEB_14_056	14	0.580262	0.875766
HEB_14_057	14	0.722736	0.690805
HEB_14_058	14	0.454447	0.81335
HEB_14_059	14	0.818968	0.876824
HEB_14_060	14	0.827864	0.595676
HEB_14_063	14	0.577335	0.958789
HEB_14_065	14	0.633615	1.18088
HEB_14_066	14	0.570435	0.93323
HEB_14_069	14	0.973176	0.829885
HEB_14_076	14	0.53692	0.810709
HEB_14_077	14	0.895343	1.36511
HEB_14_078	14	0.624972	0.660445
HEB_14_079	14	0.506264	0.65498
HEB_14_080	14	0.48757	1.16784
HEB_14_083	14	0.991872	0.671423
HEB_14_085	14	0.43282	0.712764
HEB_14_086	14	1.13446	0.690635
HEB_14_089	14	0.538803	0.386777
HEB_14_091	14	1.25028	0.699219
HEB_14_097	14	0.821718	0.947248
HEB_14_106	14	0.0511487	0.898938
HEB_14_107	14	-0.0386391	0.55823
HEB_14_113	14	0.506726	0.536682
HEB_14_116	14	0.819394	0.56044
HEB_14_118	14	0.859725	0.62125
HEB_14_120	14	0.872895	0.907183
HEB_14_121	14	0.460178	0.837476
HEB_14_122	14	0.509281	0.85131
HEB_14_125	14	0.503715	0.717907
HEB_14_128	14	0.471199	0.971865
HEB_14_131	14	0.32896	0.697563
HEB_14_136	14	-0.163873	0.851108
HEB_14_138	14	0.953762	0.845485
HEB_14_139	14	0.114297	0.293176
HEB_14_143	14	0.729283	0.704227
HEB_14_145	14	1.01605	0.344609
HEB_14_146	14	0.753127	0.675569
HEB_14_147	14	0.647283	0.418873
HEB_14_148	14	0.677175	0.51557
HEB_15_004	15	0.296086	0.68548
HEB_15_009	15	0.434563	0.636701
HEB_15_014	15	0.868569	0.665815
HEB_15_019	15	0.985969	1.09877
HEB_15_020	15	0.76209	0.561907
HEB_15_021	15	-0.157315	0.655578
HEB_15_023	15	0.662833	0.4781
HEB_15_031	15	-0.0781112	0.656776
HEB_15_036	15	-0.00914711	0.571109
HEB_15_040	15	0.21148	0.651549
HEB_15_041	15	0.780231	1.10844
HEB_15_043	15	1.33783	0.958391
HEB_15_044	15	1.03054	0.743725
HEB_15_045	15	0.220292	0.987554
HEB_15_048	15	0.297627	0.595848
HEB_15_051	15	0.574242	0.656711
HEB_15_052	15	0.139102	0.404289
HEB_15_053	15	0.328942	0.356249
HEB_15_055	15	1.0068	0.565406
HEB_15_056	15	0.421919	0.598873
HEB_15_057	15	0.666467	0.579281
HEB_15_061	15	0.792672	0.429041
HEB_15_063	15	-0.127707	0.620624
HEB_15_064	15	0.167224	0.70414
HEB_15_065	15	-0.0698944	0.789854
HEB_15_068	15	0.205557	0.589179
HEB_15_069	15	0.514556	0.608877
HEB_15_076	15	0.894646	0.747221
HEB_15_082	15	1.00206	0.925639
HEB_15_085	15	0.274017	0.63713
HEB_15_086	15	0.71726	1.13193
HEB_15_091	15	0.932885	0.773552
HEB_15_094	15	0.358687	0.591698
HEB_15_097	15	0.198014	0.729809
HEB_15_098	15	0.480088	0.750213
HEB_15_104	15	1.13697	0.957737
HEB_15_106	15	1.2059	0.83516
HEB_15_109	15	0.587242	0.412939
HEB_15_110	15	0.723192	0.319478
HEB_15_113	15	0.342404	0.528791
HEB_15_117	15	1.0279	0.56783
HEB_15_118	15	0.550791	0.427834
HEB_15_120	15	1.00958	0.893168
HEB_15_122	15	0.480321	0.796802
HEB_15_123	15	0.288529	0.723464
HEB_15_124	15	0.333593	0.741789
HEB_15_125	15	0.806951	0.72353
HEB_15_127	15	0.463182	0.814264
HEB_15_128	15	0.333283	0.558061
HEB_15_132	15	0.476624	0.841201
HEB_15_134	15	1.05439	1.14224
HEB_15_137	15	0.396866	0.81847
HEB_15_138	15	0.453072	1.18514
HEB_15_139	15	0.936436	0.865514
HEB_15_140	15	1.00622	0.649035
HEB_15_142	15	0.951263	0.893348
HEB_15_143	15	0.698956	0.763101
HEB_15_145	15	0.61336	1.05027
HEB_15_334	15	0.926425	0.774024
HEB_15_107	16	1.14386	0.894295
HEB_16_003	16	0.951616	0.75238
HEB_16_007	16	0.615574	0.514646
HEB_16_009	16	0.274871	0.678678
HEB_16_011	16	0.453297	0.619589
HEB_16_012	16	0.316191	0.303561
HEB_16_014	16	0.377227	0.681801
HEB_16_016	16	0.212777	0.514959
HEB_16_021	16	1.31335	1.06324
HEB_16_022	16	1.28536	1.22678
HEB_16_023	16	0.844315	1.22185
HEB_16_031	16	1.34056	1.16108
HEB_16_032	16	1.00258	1.16441
HEB_16_036	16	1.04529	1.12808
HEB_16_043	16	1.2272	1.2487
HEB_16_045	16	0.828323	0.983995
HEB_16_049	16	0.526149	0.763415
HEB_16_051	16	0.27397	0.466761
HEB_16_052	16	0.0819934	0.760581
HEB_16_054	16	0.589269	0.897951
HEB_16_059	16	0.104535	0.724369
HEB_16_061	16	0.11937	0.69292
HEB_16_063	16	0.284161	0.481392
HEB_16_064	16	0.690427	0.952781
HEB_16_066	16	0.373234	0.490633
HEB_16_070	16	0.613635	0.82064
HEB_16_075	16	0.677435	0.682968
HEB_16_076	16	0.665873	0.821882
HEB_16_079	16	1.24425	1.08134
HEB_16_080	16	1.10694	1.03354
HEB_16_081	16	1.45936	0.630593
HEB_16_086	16	1.06547	1.10465
HEB_16_092	16	0.696633	0.599295
HEB_16_095	16	0.613202	0.669946
HEB_16_096	16	0.694393	0.833736
HEB_16_099	16	0.458803	0.877049
HEB_16_100	16	0.666439	0.824847
HEB_16_103	16	0.618199	0.74342
HEB_16_105	16	0.783818	0.6186
HEB_16_110	16	0.375696	0.751089
HEB_16_113	16	0.859824	0.643171
HEB_16_114	16	0.0797655	0.37398
HEB_16_115	16	0.587497	0.705922
HEB_16_117	16	0.767419	0.563662
HEB_16_121	16	0.838544	1.00298
HEB_16_122	16	0.941868	0.783072
HEB_16_123	16	0.435043	0.711741
HEB_16_127	16	0.929249	0.786591
HEB_16_129	16	0.789308	0.492222
HEB_16_132	16	-0.161519	0.615639
HEB_16_140	16	0.659668	0.612765
HEB_16_143	16	0.78646	0.892303
HEB_16_144	16	0.304019	0.638191
HEB_16_145	16	0.432109	0.879929
HEB_16_146	16	0.489352	0.816272
HEB_16_147	16	0.602693	0.593431
HEB_16_148	16	0.384223	0.440807
HEB_16_149	16	0.307939	0.666449
HEB_16_157	16	0.961851	0.711974
HEB_16_159	16	0.51957	0.26706
HEB_17_057	16	0.141276	0.449482
HEB_17_003	17	0.533482	0.505344
HEB_17_004	17	0.92432	0.742439
HEB_17_005	17	1.22931	0.870126
HEB_17_007	17	1.13487	1.18572
HEB_17_010	17	1.09253	1.00941
HEB_17_012	17	0.841978	1.26091
HEB_17_014	17	1.18156	0.690457
HEB_17_015	17	0.59507	0.827966
HEB_17_016	17	0.588892	0.821264
HEB_17_018	17	0.876713	1.06104
HEB_17_019	17	0.428136	0.808087
HEB_17_020	17	0.319316	0.558564
HEB_17_022	17	0.502853	0.872747
HEB_17_027	17	0.707948	0.863526
HEB_17_036	17	0.831397	0.72169
HEB_17_040	17	0.0443184	0.507693
HEB_17_041	17	0.877316	0.705082
HEB_17_051	17	1.00393	1.28092
HEB_17_052	17	0.673937	0.772075
HEB_17_053	17	0.737005	0.891454
HEB_17_054	17	0.810823	0.785291
HEB_17_056	17	0.609738	0.806108
HEB_17_059	17	1.10769	0.850192
HEB_17_062	17	0.368793	0.925724
HEB_17_063	17	0.295186	1.08492
HEB_17_064	17	0.229112	1.04966
HEB_17_067	17	0.469708	0.652818
HEB_17_070	17	0.303443	0.465541
HEB_17_071	17	0.742549	0.792427
HEB_17_074	17	0.666532	0.994164
HEB_17_076	17	0.87837	0.558017
HEB_17_078	17	0.253037	0.970686
HEB_17_080	17	0.677372	0.683185
HEB_17_104	17	0.446475	0.780834
HEB_17_105	17	0.166297	0.727004
HEB_17_108	17	0.244716	0.625078
HEB_17_111	17	0.913354	0.851648
HEB_17_113	17	0.751801	0.822079
HEB_17_114	17	0.796501	0.597018
HEB_17_120	17	0.365025	0.68288
HEB_17_131	17	0.284869	0.837251
HEB_17_134	17	0.629564	0.606185
HEB_17_135	17	0.680059	0.736447
HEB_17_137	17	0.476867	1.17403
HEB_17_138	17	0.687611	0.63997
HEB_17_140	17	0.727182	0.710708
HEB_17_141	17	0.633857	0.488261
HEB_17_144	17	0.161207	0.410245
HEB_17_153	17	0.203257	0.546159
HEB_17_160	17	0.0893609	0.441941
HEB_17_171	17	1.01958	0.562761
HEB_17_174	17	0.735035	0.592097
HEB_17_179	17	0.949863	0.398227
HEB_18_043	18	0.577037	0.664795
HEB_18_046	18	0.63727	0.801883
HEB_18_048	18	0.292002	0.497683
HEB_18_049	18	0.455851	0.77384
HEB_18_050	18	0.302653	0.663161
HEB_18_062	18	0.894736	0.736567
HEB_18_063	18	0.425045	0.847396
HEB_18_064	18	0.672807	0.623573
HEB_18_067	18	0.453859	0.654129
HEB_18_074	18	0.502588	0.686526
HEB_18_083	18	0.875907	0.738998
HEB_18_085	18	1.06575	0.464733
HEB_18_087	18	0.640083	0.980877
HEB_18_089	18	0.603962	0.542956
HEB_18_192	18	0.797557	0.844234
HEB_18_203	18	0.774795	0.801849
HEB_18_207	18	1.02269	0.79282
HEB_18_208	18	0.634625	0.614177
HEB_18_210	18	0.269635	0.571512
HEB_18_211	18	1.10224	0.926692
HEB_18_225	18	1.07765	1.40235
HEB_18_228	18	1.03613	1.37506
HEB_19_001	19	1.24833	0.82002
HEB_19_002	19	0.580388	0.71287
HEB_19_005	19	0.51234	0.717587
HEB_19_007	19	0.222059	1.01712
HEB_19_008	19	0.391754	0.464468
HEB_19_009	19	0.789175	1.02471
HEB_19_011	19	0.0891889	0.606525
HEB_19_014	19	0.549078	0.992508
HEB_19_016	19	0.783362	1.00115
HEB_19_021	19	1.01427	0.811752
HEB_19_023	19	1.13057	0.958
HEB_19_027	19	0.853808	0.651208
HEB_19_028	19	1.00879	0.871604
HEB_19_039	19	0.64502	0.658848
HEB_19_040	19	1.09853	1.19724
HEB_19_049	19	0.669675	0.705779
HEB_19_050	19	0.632395	0.655059
HEB_19_051	19	0.668684	0.857673
HEB_19_052	19	0.480551	0.81237
HEB_19_054	19	0.784571	0.779541
HEB_19_056	19	0.355	0.558581
HEB_19_058	19	0.430747	0.451016
HEB_19_059	19	0.722758	0.687206
HEB_19_060	19	0.677326	0.754946
HEB_19_072	19	0.7836	1.30012
HEB_19_074	19	0.563505	0.883397
HEB_19_076	19	1.32478	1.0335
HEB_19_091	19	0.686831	0.689349
HEB_19_093	19	1.27518	0.794067
HEB_19_095	19	0.0711237	1.07509
HEB_19_097	19	0.87987	0.66129
HEB_19_099	19	1.01149	0.623003
HEB_19_110	19	0.594711	0.53965
HEB_19_111	19	0.948396	0.553885
HEB_19_112	19	1.28732	0.528762
HEB_19_113	19	0.97999	0.830654
HEB_19_114	19	0.98171	0.789527
HEB_19_115	19	0.347246	0.555519
HEB_19_117	19	0.771444	0.750092
HEB_19_122	19	1.226	0.624263
HEB_19_123	19	0.623678	0.534757
HEB_19_133	19	1.04324	0.731495
HEB_19_143	19	0.498131	0.796141
HEB_19_152	19	0.433587	0.863943
HEB_19_153	19	0.391251	0.831498
HEB_19_155	19	0.417334	0.787627
HEB_19_156	19	0.146312	0.732379
HEB_19_159	19	0.88564	0.892555
HEB_19_161	19	0.939188	0.829577
HEB_19_162	19	0.674121	0.428662
HEB_19_165	19	1.29124	0.725523
HEB_19_166	19	0.81435	0.826762
HEB_19_170	19	0.864608	1.13143
HEB_19_172	19	0.60909	0.761486
HEB_19_173	19	0.634743	0.74354
HEB_19_175	19	0.698529	0.934174
HEB_19_181	19	0.568319	0.891783
HEB_19_187	19	0.446409	0.460573
HEB_20_001	20	0.539758	0.696698
HEB_20_003	20	1.14927	0.700933
HEB_20_004	20	0.855751	0.732322
HEB_20_005	20	0.519227	0.573804
HEB_20_008	20	0.951946	0.786891
HEB_20_012	20	-0.0847478	0.863131
HEB_20_013	20	0.528591	0.966917
HEB_20_016	20	1.08344	1.00549
HEB_20_017	20	0.273482	0.610681
HEB_20_021	20	0.742911	0.880586
HEB_20_023	20	0.412868	0.611892
HEB_20_024	20	0.816464	0.828521
HEB_20_030	20	0.504925	0.66346
HEB_20_045	20	0.399859	0.436671
HEB_20_052	20	0.667392	0.586437
HEB_20_053	20	0.515158	0.487335
HEB_20_054	20	0.836982	0.913924
HEB_20_057	20	0.96101	0.912686
HEB_20_058	20	0.391511	0.65445
HEB_20_059	20	0.311498	0.667189
HEB_20_060	20	0.225953	0.556883
HEB_20_061	20	-0.0304981	0.525178
HEB_20_062	20	0.640392	0.563764
HEB_20_064	20	0.00802957	0.935649
HEB_20_065	20	0.551928	0.856328
HEB_20_071	20	0.146299	0.807634
HEB_20_072	20	0.369488	0.735784
HEB_20_073	20	0.557708	1.01061
HEB_20_075	20	0.512381	0.868603
HEB_20_076	20	0.172965	1.04561
HEB_20_078	20	0.0979007	0.906599
HEB_20_080	20	1.34837	1.02659
HEB_20_081	20	0.638956	0.813625
HEB_20_082	20	0.416871	0.781717
HEB_20_084	20	0.636136	0.681589
HEB_20_085	20	1.02273	0.63853
HEB_20_087	20	0.902111	0.768774
HEB_20_089	20	0.297742	0.788183
HEB_20_090	20	0.23105	0.722955
HEB_20_095	20	0.44128	0.502456
HEB_20_098	20	1.08288	1.23344
HEB_20_105	20	1.40864	1.34088
HEB_20_110	20	0.438666	0.591665
HEB_20_114	20	0.810208	0.745846
HEB_20_120	20	0.397639	0.566562
HEB_20_124	20	0.614981	0.798877
HEB_20_125	20	0.461894	0.976637
HEB_20_126	20	0.872796	0.526003
HEB_20_128	20	0.0326272	0.428108
HEB_20_129	20	0.536069	0.700005
HEB_20_132	20	0.229743	0.487331
HEB_20_139	20	0.470387	0.763692
HEB_20_151	20	0.883764	0.985849
HEB_20_154	20	1.10575	0.790177
HEB_20_156	20	1.20732	0.926692
HEB_20_157	20	1.12359	0.918848
HEB_20_159	20	1.2833	1.1525
HEB_21_001	21	0.185898	0.783603
HEB_21_002	21	0.303563	0.676925
HEB_21_004	21	0.416586	0.817394
HEB_21_005	21	0.929872	0.957329
HEB_21_009	21	0.107287	0.759112
HEB_21_011	21	0.926082	1.15379
HEB_21_013	21	0.626075	0.809889
HEB_21_015	21	0.93827	0.923911
HEB_21_018	21	1.24797	0.707669
HEB_21_019	21	1.42456	1.01056
HEB_21_021	21	1.07751	1.0337
HEB_21_026	21	0.403901	0.781875
HEB_21_030	21	0.758771	0.92058
HEB_21_033	21	0.622428	0.737943
HEB_21_039	21	0.62501	0.586406
HEB_21_040	21	0.929408	0.646296
HEB_21_045	21	1.01444	0.71977
HEB_21_051	21	1.08089	1.09746
HEB_21_061	21	0.3916	0.813058
HEB_21_064	21	0.474141	0.841196
HEB_21_065	21	0.53394	0.845162
HEB_21_067	21	1.10234	1.05002
HEB_21_068	21	0.840518	0.775197
HEB_21_069	21	0.609164	0.675567
HEB_21_071	21	1.01077	0.746668
HEB_21_091	21	0.923177	0.750169
HEB_21_094	21	0.998692	0.69947
HEB_21_096	21	0.718757	0.597787
HEB_21_097	21	1.15099	0.487958
HEB_21_099	21	1.05573	0.722911
HEB_21_115	21	0.970321	0.650276
HEB_21_116	21	1.11748	0.940254
HEB_21_120	21	0.700758	1.05844
HEB_21_134	21	0.960758	0.894395
HEB_21_140	21	0.772779	1.23595
HEB_21_141	21	0.801624	0.467043
HEB_21_149	21	1.01953	0.806443
HEB_21_152	21	0.571528	0.467671
HEB_21_155	21	1.16132	0.67255
HEB_21_156	21	1.115	0.795695
HEB_21_157	21	0.560785	0.788686
HEB_21_160	21	0.792204	0.789666
HEB_21_164	21	0.792311	0.460982
HEB_21_167	21	0.867241	0.778984
HEB_21_172	21	0.68129	0.581634
HEB_21_175	21	0.187912	0.818996
HEB_21_183	21	1.29672	0.723724
HEB_21_184	21	0.282593	0.378616
HEB_21_190	21	0.121869	0.663522
HEB_22_003	22	1.00964	0.755065
HEB_22_004	22	1.05972	0.67642
HEB_22_008	22	0.385633	0.359739
HEB_22_010	22	1.2068	0.291582
HEB_22_014	22	0.791258	1.0111
HEB_22_018	22	0.573751	0.83436
HEB_22_021	22	1.05673	0.747295
HEB_22_022	22	1.29507	0.783118
HEB_22_023	22	0.37317	0.916485
HEB_22_024	22	0.49392	0.633278
HEB_22_026	22	0.827876	1.03051
HEB_22_031	22	0.331861	0.332309
HEB_22_035	22	0.65207	0.625595
HEB_22_036	22	1.11916	0.711214
HEB_22_037	22	1.06767	0.531789
HEB_22_039	22	1.25624	0.555423
HEB_22_040	22	1.04946	0.83934
HEB_22_049	22	0.821875	0.607304
HEB_22_052	22	1.12982	0.332191
HEB_22_053	22	0.489819	0.282372
HEB_22_054	22	0.5527	0.33902
HEB_22_055	22	1.14019	0.861658
HEB_22_058	22	1.22778	0.637319
HEB_22_060	22	0.370938	0.675018
HEB_22_065	22	0.934581	0.350342
HEB_22_083	22	1.03454	0.858464
HEB_22_084	22	1.22697	1.14882
HEB_22_087	22	1.2867	1.37328
HEB_22_090	22	0.842004	0.821756
HEB_22_101	22	0.95927	1.03062
HEB_22_103	22	0.893458	1.02957
HEB_22_105	22	0.461375	1.07495
HEB_22_106	22	0.665902	0.980982
HEB_22_108	22	0.531046	0.832548
HEB_22_109	22	0.50345	0.96247
HEB_22_114	22	0.43769	0.770716
HEB_22_118	22	1.10036	0.934381
HEB_22_122	22	1.30626	0.783062
HEB_22_123	22	0.86052	0.637392
HEB_22_125	22	0.59144	1.05571
HEB_22_128	22	0.863029	0.820175
HEB_22_135	22	0.236449	0.954713
HEB_22_143	22	-0.0701658	0.62855
HEB_23_012	23	0.0234549	0.391288
HEB_23_013	23	-0.189152	0.405975
HEB_23_017	23	0.809574	0.497658
HEB_23_018	23	0.186496	0.300471
HEB_23_020	23	1.04	0.696276
HEB_23_034	23	0.970734	0.432237
HEB_23_036	23	1.03984	0.748035
HEB_23_038	23	0.845789	0.523335
HEB_23_042	23	0.203786	0.751808
HEB_23_043	23	0.405349	0.530941
HEB_23_046	23	0.837001	0.347361
HEB_23_047	23	0.177846	0.709676
HEB_23_052	23	0.568097	0.745252
HEB_23_054	23	-0.03746	0.314775
HEB_23_056	23	-0.431847	0.266871
HEB_23_057	23	0.463754	0.90165
HEB_23_058	23	0.312863	0.759942
HEB_23_059	23	0.201637	0.621322
HEB_23_060	23	-0.0609393	0.44872
HEB_23_061	23	1.02053	0.0816486
HEB_23_062	23	0.570889	0.555869
HEB_23_063	23	0.22283	0.699769
HEB_23_064	23	0.761694	0.162875
HEB_23_065	23	-0.173329	0.282143
HEB_23_068	23	0.0170605	0.351081
HEB_23_069	23	0.202083	0.311336
HEB_23_071	23	0.636519	0.531831
HEB_23_073	23	-0.131252	0.746653
HEB_23_075	23	0.111056	0.759942
HEB_23_077	23	0.548656	0.179007
HEB_23_078	23	-0.024542	0.355631
HEB_23_080	23	0.708176	0.528899
HEB_23_082	23	-0.0890668	0.603904
HEB_23_083	23	0.176332	0.669429
HEB_23_084	23	0.925265	0.424673
HEB_23_086	23	0.537246	0.800415
HEB_23_103	23	0.54353	0.472418
HEB_23_105	23	1.01977	0.640055
HEB_23_108	23	0.441145	0.82086
HEB_23_109	23	0.796542	0.990325
HEB_24_053	23	0.369092	0.604317
HEB_24_054	23	0.450548	0.949872
HEB_24_071	23	0.729637	0.426745
HEB_24_072	23	0.963763	0.404268
HEB_24_087	23	0.998585	0.585074
HEB_24_106	23	-0.192541	0.637252
HEB_24_110	23	0.936745	0.655038
HEB_24_163	23	0.260305	1.0941
HEB_24_181	23	1.02915	0.653937
HEB_24_182	23	-0.00445453	0.614782
HEB_24_184	23	1.27304	1.25157
HEB_24_187	23	0.953144	0.950815
HEB_24_188	23	1.16587	0.821909
HEB_24_201	23	0.954322	0.603967
HEB_24_202	23	1.14734	0.682374
HEB_24_203	23	1.08863	0.590325
HEB_24_204	23	1.36964	0.424303
HEB_24_205	23	1.22066	0.485278
HEB_24_206	23	0.755856	0.232908
HEB_24_207	23	1.1299	0.460284
HEB_24_208	23	0.871592	0.50564
HEB_23_004	24	-0.198048	0.958441
HEB_23_007	24	0.200208	0.876634
HEB_23_025	24	0.548212	1.10168
HEB_23_029	24	0.958031	1.11406
HEB_23_100	24	0.395706	0.625222
HEB_23_115	24	0.134643	0.88585
HEB_23_116	24	0.0897524	0.659011
HEB_23_121	24	0.719275	0.828448
HEB_23_122	24	1.00794	1.00655
HEB_23_125	24	1.03655	0.733533
HEB_23_126	24	1.31598	0.936251
HEB_23_128	24	0.778672	0.901158
HEB_23_129	24	0.895858	0.913859
HEB_23_132	24	0.83288	0.814517
HEB_23_134	24	0.481415	0.811883
HEB_23_137	24	0.553224	0.827026
HEB_23_146	24	0.330179	0.811194
HEB_23_157	24	0.79252	0.810436
HEB_23_159	24	0.559846	0.659404
HEB_24_004	24	0.381607	1.10441
HEB_24_006	24	0.335692	0.874991
HEB_24_011	24	0.232792	0.673604
HEB_24_012	24	0.882654	0.947966
HEB_24_013	24	0.407583	1.18365
HEB_24_015	24	0.769748	0.824365
HEB_24_016	24	-0.239571	0.851464
HEB_24_018	24	0.429474	0.953167
HEB_24_024	24	0.177882	0.754986
HEB_24_025	24	0.864708	0.984568
HEB_24_044	24	0.660164	0.846794
HEB_24_048	24	0.829092	1.14687
HEB_24_050	24	0.880374	0.863287
HEB_24_061	24	-0.0595434	0.45431
HEB_24_062	24	0.202736	0.450678
HEB_24_063	24	0.907172	0.732267
HEB_24_064	24	0.36107	0.595781
HEB_24_066	24	-0.189786	0.963735
HEB_24_067	24	0.64716	0.714618
HEB_24_068	24	0.168164	1.11635
HEB_24_070	24	0.273839	1.1105
HEB_24_092	24	0.0976273	1.04365
HEB_24_094	24	-0.0849216	0.82136
HEB_24_097	24	1.04336	0.949924
HEB_24_098	24	0.358951	0.746954
HEB_24_099	24	0.717705	0.989716
HEB_24_100	24	0.916842	0.804487
HEB_24_111	24	0.0553136	0.61474
HEB_24_113	24	0.693036	0.677596
HEB_24_114	24	0.616918	0.784482
HEB_24_116	24	0.472604	0.868498
HEB_24_132	24	1.2666	0.901897
HEB_24_133	24	0.676093	0.726643
HEB_24_134	24	0.590837	1.09464
HEB_24_135	24	0.932384	0.770622
HEB_24_136	24	1.18956	0.75057
HEB_24_137	24	1.19922	0.991538
HEB_24_138	24	0.913607	0.972004
HEB_24_198	24	0.674874	1.0201
HEB_25_001	25	0.396493	0.741541
HEB_25_002	25	-0.310091	0.385626
HEB_25_003	25	0.126934	0.382962
HEB_25_004	25	0.17036	0.855389
HEB_25_005	25	0.0315953	0.677228
HEB_25_007	25	0.254226	0.913229
HEB_25_008	25	0.0500115	0.779093
HEB_25_009	25	-0.240422	0.651556
HEB_25_011	25	0.596661	0.726182
HEB_25_014	25	0.87232	0.818097
HEB_25_016	25	0.845408	0.644024
HEB_25_019	25	0.920412	0.736333
HEB_25_020	25	0.613993	0.828471
HEB_25_022	25	0.88613	0.485244
HEB_25_023	25	0.666978	0.594821
HEB_25_024	25	0.179589	0.841177
HEB_25_025	25	0.696688	0.515311
HEB_25_026	25	0.31785	0.746406
HEB_25_028	25	0.838353	0.871695
HEB_25_029	25	0.0692221	0.652672
HEB_25_031	25	0.29866	0.722972
HEB_25_035	25	0.0748748	0.487319
HEB_25_038	25	0.160285	0.281222
HEB_25_040	25	0.56741	0.67457
HEB_25_041	25	0.398929	0.763148
HEB_25_042	25	0.812633	0.638948
HEB_25_043	25	0.185633	0.746175
HEB_25_044	25	0.474247	0.289212
HEB_25_045	25	0.661937	0.660264
HEB_25_046	25	0.873612	0.277348
HEB_25_048	25	0.990176	0.675936
HEB_25_049	25	1.22568	0.874831
HEB_25_050	25	0.0661716	0.693697
HEB_25_051	25	0.269534	1.15782
HEB_25_056	25	0.400839	0.608354
HEB_25_061	25	0.403572	0.619085
HEB_25_062	25	0.388477	0.447105
HEB_25_071	25	0.636531	0.751602
HEB_25_072	25	1.07859	0.80578
HEB_25_076	25	0.669184	0.715822
HEB_25_077	25	0.272276	0.827733
HEB_25_079	25	0.749351	0.400361
HEB_25_086	25	-0.232614	0.559041
HEB_25_094	25	1.05574	0.665572
HEB_25_103	25	0.693472	0.816774
HEB_25_108	25	0.230116	0.322903
HEB_25_121	25	0.564064	0.409888
HEB_25_123	25	0.646569	0.500846
HEB_25_124	25	0.907709	0.518901
HEB_25_125	25	0.451151	0.304522
HEB_25_127	25	0.93784	0.65635
HEB_25_129	25	0.713605	0.793134
HEB_25_142	25	0.308681	0.811131
HEB_25_143	25	0.924227	0.399866
HEB_25_152	25	0.454669	0.379106
HEB_25_156	25	0.207436	0.645321
HEB_25_157	25	0.580444	0.699864
