# Supplementary material for: Identification of QTL conferring resistance to stripe rust (Puccinia striiformis f. sp. hordei) and leaf rust (Puccinia hordei) in barley using nested association mapping (NAM)
Source: PLoS One. 2018 Jan 25;13(1):e0191666. doi: 10.1371/journal.pone.0191666 (PMC5784946; doi:10.1371/journal.pone.0191666)
Supplement: S6 File — (XLSX) [file pone.0191666.s006.xlsx]

## Sheet: Stripe rust (P.s.)
Supporting Information 6 | GWAS results for resistance against strip rust and leaf rust in HEB-25.
QTL	SNP marker	Chra	Posa	DR in 200 CV runs (%)b	CV mean effectc	CV mean R2 (%)d
	BOPA1_2511_533	1H	0	0.5	0.0657146	0.349036
	BOPA1_3107_422	1H	0	1	-0.108997	0.00479877
	BOPA1_8670_388	1H	0	1	0.0968818	0.527062
	BOPA2_12_30653	1H	0	0.5	0.0878592	0.117385
	SCRI_RS_124234	1H	0	1	0.120348	0.0597865
	SCRI_RS_180989	1H	0	0.5	0.102276	0.00562024
	SCRI_RS_120053	1H	0.2	6	-0.257149	3.25822
	SCRI_RS_120059	1H	0.2	0.5	-0.271287	2.4389
	BOPA1_6195_2137	1H	2.3	1	-0.160498	0.00122747
	BOPA2_12_10410	1H	5	1	-0.171881	0.0521857
	SCRI_RS_149683	1H	5	0.5	-0.145593	0.408449
	SCRI_RS_161137	1H	5	0.5	-0.088529	1.52741
	SCRI_RS_169369	1H	5	0.5	0.28699	1.75354
	SCRI_RS_232577	1H	5	0.5	0.0552046	0.0553988
	BOPA2_12_11011	1H	6	1	-0.298982	0.0699187
	BOPA2_12_30919	1H	9.9	1	0.106846	0.517853
	SCRI_RS_184274	1H	9.9	0.5	0.0450129	0.261738
	SCRI_RS_200110	1H	9.9	1	0.137448	0.0415421
	BOPA2_12_30918	1H	11.8	0.5	-0.101221	0.496718
	BOPA2_12_30817	1H	12.5	0.5	-0.195934	1.3859
	SCRI_RS_119312	1H	12.5	0.5	0.0684257	0.000958673
	SCRI_RS_148560	1H	13.4	2	0.0762093	0.4273
	BOPA2_12_30950	1H	13.45	2	-0.272992	0.144973
	SCRI_RS_130592	1H	16.4	1	-0.0803743	0.884491
	SCRI_RS_182656	1H	16.4	1	-0.100101	1.68856
	SCRI_RS_169668	1H	17.8	0.5	-0.195781	0.54488
	SCRI_RS_205669	1H	17.8	1	0.0657218	0.0595991
	BOPA2_12_30948	1H	18.5	4.5	0.0778615	0.325846
	BOPA2_12_30876	1H	27.1	0.5	-0.0886461	0.00010773
	SCRI_RS_124926	1H	27.1	1.5	0.0625805	0.0407731
	SCRI_RS_13972	1H	27.1	1.5	-0.195069	0.13658
	SCRI_RS_153360	1H	27.1	1	-0.143975	0.690674
	SCRI_RS_171221	1H	27.4	0.5	0.0925512	0.683409
	BOPA2_12_30877	1H	28.1	1	0.0892134	0.129167
	SCRI_RS_176084	1H	28.4	0.5	-0.0942083	0.142193
	SCRI_RS_239784	1H	30.5	0.5	-0.23646	0.0404064
	BOPA2_12_31276	1H	32.2	0.5	0.0681284	0.508563
	BOPA2_12_31177	1H	38	0.5	0.11429	0.00192074
	SCRI_RS_126734	1H	38	0.5	0.047561	0.00199919
	SCRI_RS_161702	1H	38	1.5	0.0933092	0.0424241
	BOPA2_12_11357	1H	41.6	0.5	0.0985222	0.0427378
	BOPA1_2314_1412	1H	42.8	7.5	0.130092	0.322473
	BOPA1_3277_446	1H	43.1	1	0.0729506	0.0110835
	SCRI_RS_183171	1H	43.1	1	0.0682497	0.261194
	SCRI_RS_199178	1H	43.3	2	-0.135959	1.23436
	SCRI_RS_214559	1H	43.5	0.5	0.0658947	0.380526
	SCRI_RS_221759	1H	46.2	0.5	0.204831	0.0714832
	BOPA1_ABC12199_1_1_25	1H	46.3	0.5	-0.150283	0.0615361
	BOPA2_12_10314	1H	46.4	0.5	0.131521	0.102994
	BOPA2_12_30796	1H	47.5	0.5	0.0551516	0.0446576
	BOPA2_12_21408	1H	47.65	0.5	-0.137931	0.08431
	BOPA1_ABC02639_1_4_370	1H	47.7	1.5	0.0852919	0.102246
	SCRI_RS_139785	1H	47.7	0.5	0.0661435	0.0217783
	SCRI_RS_17924	1H	47.7	0.5	0.119358	0.0967818
	BOPA1_ABC14148_1_1_177	1H	47.85	0.5	0.0989084	0.00954657
	BOPA2_12_10506	1H	47.9	0.5	-0.207989	0.58267
	BOPA1_4163_1786	1H	48.1	0.5	-0.111473	7.76432e-05
	BOPA2_12_30404	1H	48.1	0.5	0.137349	0.0719748
	BOPA2_12_31381	1H	48.1	0.5	-0.124828	0.0111689
	SCRI_RS_141511	1H	48.1	0.5	0.327547	0.0990341
	BOPA1_4020_643	1H	48.2	2	-0.088209	0.179805
	SCRI_RS_138691	1H	48.2	0.5	-0.202292	0.562037
	SCRI_RS_130590	1H	48.4	0.5	0.250981	0.459132
	SCRI_RS_132599	1H	48.4	1.5	-0.0955351	0.529741
	SCRI_RS_189248	1H	48.4	1	0.115683	0.152821
	SCRI_RS_7813	1H	48.4	1.5	-0.0795378	0.183361
	BOPA1_5798_867	1H	48.5	0.5	-0.0889926	0.140297
	BOPA2_12_31134	1H	48.5	1	-0.152659	0.110794
	SCRI_RS_122889	1H	48.5	20.5	-0.146182	0.268302
	SCRI_RS_160466	1H	48.5	0.5	-0.0542286	0.251913
	SCRI_RS_189898	1H	48.5	1	-0.0781317	0.782126
	SCRI_RS_189920	1H	48.5	1.5	0.060931	0.221771
	SCRI_RS_219043	1H	48.5	0.5	0.214828	0.27687
	BOPA1_4793_777	1H	48.6	17.5	-0.112247	0.706564
	SCRI_RS_125407	1H	48.6	1	-0.123606	0.0341969
	BOPA2_12_30350	1H	48.8	2.5	-0.0978735	0.220832
	SCRI_RS_204810	1H	48.8	0.5	-0.0790139	0.103088
	BOPA1_4716_1205	1H	48.9	0.5	0.0792662	0.224305
	BOPA2_12_11107	1H	48.9	19	-0.131881	0.118456
	BOPA2_12_30110	1H	48.9	3	-0.116071	0.243261
	BOPA2_12_30694	1H	48.9	0.5	0.0994725	0.0011012
	BOPA1_3689_1101	1H	49.1	6.5	-0.120194	0.292616
	BOPA2_12_30522	1H	49.1	0.5	-0.101072	0.677854
	SCRI_RS_118168	1H	49.1	1.5	-0.116265	0.180499
	BOPA1_8743_197	1H	50.4	0.5	-0.132083	0.266432
	BOPA2_12_30750	1H	50.4	6	-0.116667	0.406547
	SCRI_RS_148600	1H	50.4	1.5	-0.0838146	1.00147
	BOPA2_12_30348	1H	50.8	4.5	-0.105408	0.291747
	BOPA2_12_30710	1H	50.8	13.5	-0.113254	0.336547
	SCRI_RS_161643	1H	50.8	0.5	0.355929	0.00109839
	SCRI_RS_167877	1H	50.8	2.5	-0.110196	0.305077
	BOPA1_6118_595	1H	51.6	4.5	-0.238756	0.533988
	BOPA2_12_30343	1H	51.6	0.5	-0.135694	0.124898
	SCRI_RS_1445	1H	52.7	0.5	0.0888646	0.186617
	SCRI_RS_138118	1H	53.5	3.5	-0.0895532	0.253644
	SCRI_RS_201072	1H	53.5	1	-0.0967786	0.261074
	BOPA1_5790_558	1H	53.7	0.5	-0.071174	0.562188
	BOPA2_12_30115	1H	53.7	14	-0.0943817	0.44726
	SCRI_RS_145305	1H	53.7	0.5	0.0952028	0.655472
	SCRI_RS_225107	1H	53.7	0.5	-0.119482	0.563518
	SCRI_RS_121978	1H	54.4	0.5	-0.0960783	0.484417
	SCRI_RS_192779	1H	55.4	2	-0.0710607	1.0981
	BOPA1_1190_86	1H	55.9	2.5	0.217412	0.0878741
	SCRI_RS_118785	1H	56.1	0.5	0.240907	4.99508e-05
	BOPA1_ABC01838_2_2_322	1H	57.3	0.5	-0.0781182	0.50279
	BOPA2_12_30304	1H	57.3	0.5	-0.0744894	0.233542
	BOPA2_12_21131	1H	58.4	1	0.103886	0.0594625
	SCRI_RS_145336	1H	58.4	1.5	0.146268	0.744251
	SCRI_RS_236551	1H	58.4	6.5	-0.106553	0.542598
	BOPA1_11603_445	1H	60.8	0.5	0.0644818	0.474684
	SCRI_RS_116661	1H	60.8	0.5	0.105401	0.350867
	SCRI_RS_151894	1H	60.8	2	0.173962	0.641315
	SCRI_RS_160500	1H	60.8	0.5	-0.066231	0.328283
	SCRI_RS_170810	1H	60.8	0.5	-0.0957635	1.33159
	SCRI_RS_219685	1H	60.8	1.5	0.136493	0.550609
	SCRI_RS_239686	1H	60.8	2.5	0.180245	0.462026
	BOPA1_10070_1435	1H	61.5	0.5	-0.0634056	0.098472
	SCRI_RS_120605	1H	61.5	1	-0.0777668	0.0147412
	BOPA1_ABC16273_1_1_48	1H	61.8	1	-0.0904157	0.0429693
	BOPA2_12_11062	1H	61.8	7.5	0.387173	0.0171621
	SCRI_RS_175487	1H	61.8	0.5	-0.0596092	0.24905
	SCRI_RS_133886	1H	62.3	1.5	-0.08695	0.238211
	BOPA2_12_10166	1H	65.2	1	0.340172	0.00386797
	BOPA2_12_20696	1H	66.2	0.5	-0.174097	0.00863185
	BOPA1_2036_1027	1H	66.3	0.5	-0.0496974	0.35187
	BOPA1_6142_1544	1H	67.1	1	-0.0614934	0.605389
	BOPA2_12_10206	1H	67.1	0.5	-0.134157	0.160517
	BOPA2_12_30147	1H	67.1	0.5	-0.147986	0.814565
	SCRI_RS_153727	1H	67.1	2	-0.0769966	0.522824
	SCRI_RS_196439	1H	67.1	1	-0.0898604	0.652725
	SCRI_RS_823	1H	67.1	0.5	-0.104289	1.95264
	BOPA1_4665_882	1H	67.9	10	-0.0726483	0.122909
	SCRI_RS_151244	1H	70.3	2	-0.148937	0.764033
	SCRI_RS_138527	1H	70.4	1.5	-0.118173	0.0480704
	BOPA1_1016_376	1H	71	1.5	0.0314949	0.598931
	SCRI_RS_4893	1H	71.1	0.5	0.162639	0.330502
	BOPA1_12492_541	1H	72.5	3	0.319174	0.205053
	BOPA1_5772_1176	1H	72.6	1	0.0698495	0.25986
	BOPA1_4005_530	1H	74.2	0.5	0.0966136	0.682321
	SCRI_RS_181353	1H	76.8	0.5	0.132468	0.00333772
	BOPA2_12_31229	1H	80.2	4	0.0942733	0.227702
	SCRI_RS_125339	1H	80.2	1.5	0.138246	0.412823
	SCRI_RS_9158	1H	81	0.5	0.0777311	0.00126654
	BOPA1_2881_935	1H	81.7	1	-0.173158	0.598053
	BOPA1_34_472	1H	81.7	5.5	-0.105425	0.63813
	BOPA2_12_20323	1H	81.95	1	-0.407478	0.0726618
	BOPA2_12_31160	1H	82.5	2	-0.101869	0.691548
	SCRI_RS_6824	1H	83.1	0.5	0.129867	0.0555236
	SCRI_RS_182326	1H	83.6	24	-0.105783	0.556432
	BOPA1_4691_721	1H	83.7	0.5	-0.126528	0.000255972
	SCRI_RS_139690	1H	83.7	9	-0.216819	0.634464
	SCRI_RS_157246	1H	83.7	0.5	-0.0728666	0.392031
	SCRI_RS_168562	1H	83.7	2	-0.101796	1.18724
	SCRI_RS_144315	1H	85.8	14.5	-0.117479	0.520641
	SCRI_RS_176644	1H	85.9	5	-0.466901	0.393533
	BOPA2_12_10535	1H	86	0.5	-0.115922	0.305737
	SCRI_RS_166168	1H	86	2	-0.106984	1.03925
	SCRI_RS_177788	1H	86	1.5	0.0611318	0.703279
	SCRI_RS_231869	1H	86	20	-0.104117	2.29252
	SCRI_RS_236623	1H	86	9.5	-0.101379	0.629986
	SCRI_RS_121048	1H	86.5	0.5	-0.151712	0.269678
	SCRI_RS_195200	1H	86.5	3.5	-0.62458	0.492637
	BOPA1_3087_1763	1H	86.8	1	0.126658	0.75592
	BOPA1_9757_582	1H	86.8	0.5	-0.258352	0.659248
	SCRI_RS_209524	1H	86.8	0.5	-0.103916	0.0803278
	SCRI_RS_179987	1H	86.9	4	-0.259458	0.594512
	SCRI_RS_189168	1H	87.5	1.5	0.143042	0.285534
	BOPA2_12_31163	1H	89	1	0.149987	0.0155589
	SCRI_RS_188218	1H	89.3	0.5	-0.0901975	0.502823
	SCRI_RS_213675	1H	90.2	3.5	0.122649	0.306269
	BOPA1_ABC11290_sfp44_06	1H	92.1	3.5	0.115304	0.0745573
	SCRI_RS_194371	1H	92.2	12	-0.112759	0.266621
	SCRI_RS_130139	1H	93.1	1.5	0.0929082	0.181495
	SCRI_RS_145026	1H	93.1	0.5	0.11493	0.0994578
	BOPA1_3702_982	1H	93.7	3	-0.0967746	1.19464
	BOPA1_4499_1364	1H	94.2	2.5	-0.0952158	0.41242
	SCRI_RS_188909	1H	94.9	0.5	-0.138528	0.528132
QPs.1H-1	SCRI_RS_136856	1H	95.6	52.5	0.162075	0.533992
	SCRI_RS_235724	1H	95.8	1.5	-0.250758	0.11599
	BOPA2_12_11173	1H	95.9	1.5	-0.194225	0.852465
	BOPA1_1497_628	1H	97.9	2.5	-0.100693	0.133262
	BOPA1_5284_227	1H	97.9	2.5	0.144829	0.0368786
	BOPA2_12_21020	1H	97.9	1	0.207236	0.0667563
	BOPA1_3786_2204	1H	100.1	2	-0.0695892	0.137282
	BOPA1_5336_400	1H	100.1	0.5	-0.0574603	0.185958
	BOPA2_12_31181	1H	100.1	1	0.137756	0.0104518
	SCRI_RS_106752	1H	100.1	2	-0.17393	0.00512289
	SCRI_RS_141421	1H	100.1	0.5	-0.12053	0.0349968
	SCRI_RS_154646	1H	100.1	0.5	-0.108306	0.365327
	SCRI_RS_232650	1H	100.1	1	-0.137463	0.0761869
	SCRI_RS_176063	1H	100.35	1	0.369062	0.247556
	SCRI_RS_175646	1H	100.6	0.5	0.248657	0.634562
	BOPA1_1625_303	1H	100.8	0.5	-0.134073	0.694797
	BOPA1_4962_1295	1H	100.8	2.5	-0.128012	0.301408
	SCRI_RS_181370	1H	100.8	3.5	-0.0854627	0.206946
	SCRI_RS_192730	1H	100.9	0.5	0.166619	0.0158715
	BOPA1_10360_563	1H	101.1	1.5	-0.257663	1.45621
	SCRI_RS_173813	1H	101.1	1	0.237632	0.00685692
	SCRI_RS_206896	1H	101.1	10	-0.114246	0.281815
	BOPA1_5690_1045	1H	103.4	3.5	0.142477	0.644172
	SCRI_RS_120481	1H	103.4	1.5	0.118856	0.584503
	SCRI_RS_127968	1H	103.6	0.5	0.175777	0.280275
	SCRI_RS_218473	1H	103.8	2	0.0746776	0.128752
	SCRI_RS_219889	1H	103.8	7	0.104898	0.31122
	SCRI_RS_91596	1H	103.8	0.5	0.0807143	0.141339
	BK_01	1H	106.2	0.5	0.0745787	0.0510494
	BOPA2_12_10905	1H	106.2	0.5	-0.1651	0.0394055
	BOPA2_12_11409	1H	106.2	1.5	0.087094	0.0469594
	BOPA1_557_1297	1H	112.3	4	-0.0973399	0.278648
	SCRI_RS_224392	1H	112.3	0.5	0.164189	0.172412
	BOPA2_12_21172	1H	116.3	0.5	0.169018	0.0493569
	BOPA1_6026_1949	1H	116.6	1.5	-0.226861	0.0679573
	BOPA2_12_10808	1H	117.8	0.5	-0.288551	0.297427
	SCRI_RS_4522	1H	117.8	9.5	-0.111492	0.0135246
	BOPA1_4978_1030	1H	118.6	9.5	-0.207395	0.21462
	SCRI_RS_160475	1H	119.7	0.5	-0.139465	0.266895
	SCRI_RS_153450	1H	122.1	0.5	-0.18533	0.261428
	SCRI_RS_169881	1H	122.1	0.5	-0.0730911	0.0647363
	BOPA1_1298_1450	1H	122.2	0.5	0.0740058	0.0198049
	BOPA1_7381_1292	1H	122.2	0.5	-0.0694688	0.00424244
	SCRI_RS_167578	1H	122.2	1	-0.0821256	0.0372769
	BOPA1_2572_986	1H	126	2.5	0.130954	0.414871
	SCRI_RS_165476	1H	126	36.5	0.127855	0.03419
	SCRI_RS_207416	1H	126	0.5	0.0507559	0.0218012
	SCRI_RS_141322	1H	128	0.5	0.159094	0.00132731
	SCRI_RS_162628	1H	128	0.5	-0.136431	0.0128706
	SCRI_RS_182206	1H	128	7	0.110951	0.0252515
	SCRI_RS_184058	1H	128	14	-0.126357	0.0773595
	SCRI_RS_10956	1H	128.3	1	-0.104392	0.438805
	SCRI_RS_13869	1H	128.3	4	0.131329	0.0342732
	SCRI_RS_156009	1H	128.3	1	-0.0863209	0.0130266
	SCRI_RS_165338	1H	128.3	1	0.0203063	0.0288983
	SCRI_RS_165434	1H	128.3	0.5	0.162152	1.46896e-05
	SCRI_RS_165600	1H	128.3	0.5	-0.140754	0.158471
	SCRI_RS_165886	1H	128.3	4.5	-0.24682	0.356176
	SCRI_RS_166469	1H	128.3	2.5	0.120197	0.0409551
	SCRI_RS_196448	1H	128.3	0.5	-0.0621395	0.140444
	SCRI_RS_206532	1H	128.3	2.5	-0.112363	0.0840386
	SCRI_RS_152330	1H	130.35	7.5	0.260883	0.0397541
	SCRI_RS_149094	1H	130.7	3	-0.128752	0.156064
	SCRI_RS_154621	1H	130.8	0.5	-0.140257	0.049242
	SCRI_RS_196512	1H	130.8	1	-0.0838885	0.0137912
	SCRI_RS_106140	1H	131.35	0.5	0.156179	0.0979091
	SCRI_RS_106142	1H	131.35	2.5	-0.256741	0.0707921
	SCRI_RS_143790	1H	131.9	5.5	0.182835	0.996514
	SCRI_RS_176006	1H	132.1	0.5	-0.0771821	0.0303056
	BOPA1_5316_739	1H	132.4	0.5	0.0776858	0.0359422
	BOPA2_12_10746	1H	132.5	0.5	0.0748973	0.460448
	BOPA2_12_30231	1H	132.5	0.5	-0.117634	0.771569
	SCRI_RS_117283	1H	132.5	1	-0.153037	0.00283716
	SCRI_RS_132472	1H	132.5	0.5	0.0634347	0.121358
	BOPA2_12_20429	1H	132.7	0.5	-0.323291	0.0377989
	BOPA2_12_31081	1H	132.9	11.5	0.106532	0.0515279
	SCRI_RS_199945	1H	132.9	0.5	0.381256	0.0162707
	BOPA2_12_30934	1H	133.1	0.5	0.117285	0.0481452
	SCRI_RS_148694	2H	0	1	-0.182604	0.0895813
	SCRI_RS_166806	2H	0	0.5	0.150457	0.568256
	SCRI_RS_225720	2H	0	2.5	-0.0994856	0.0966907
QPs.2H-1	SCRI_RS_165171	2H	2	63	-0.336713	0.542867
	SCRI_RS_135585	2H	2.1	0.5	0.231969	0.0356895
	SCRI_RS_139708	2H	2.2	2.5	-0.17105	1.67722
	BOPA2_12_31446	2H	2.3	1.5	-0.0770905	0.0345032
	BOPA1_3692_940	2H	3.4	0.5	0.437299	0.0678892
	SCRI_RS_174552	2H	4	11.5	-0.269455	0.0532927
	SCRI_RS_184899	2H	4	0.5	0.0978412	0.0179608
	SCRI_RS_146936	2H	4.2	2.5	0.109209	0.0740233
	SCRI_RS_146997	2H	4.2	2.5	-0.119534	0.0572264
	SCRI_RS_148734	2H	4.2	1.5	-0.07435	0.0471477
	SCRI_RS_182210	2H	4.2	1	-0.140201	0.0640864
	SCRI_RS_238263	2H	4.2	1	-0.15536	0.194934
	SCRI_RS_168604	2H	5.5	1	-0.0871446	0.116883
	BOPA2_12_11030	2H	5.95	1	-0.328741	0.166188
	SCRI_RS_13476	2H	6.3	0.5	0.13325	0.763249
	SCRI_RS_190048	2H	6.3	1	-0.111821	0.058643
	SCRI_RS_187012	2H	6.4	4.5	0.160765	0.478986
	SCRI_RS_182947	2H	6.45	0.5	-0.12741	0.00992166
	BOPA2_12_30781	2H	7.4	2	-0.281429	0.5457
	BOPA2_12_10592	2H	7.8	0.5	0.100147	0.247589
	BOPA2_12_30424	2H	7.8	0.5	0.173181	0.540216
	SCRI_RS_167465	2H	7.8	1.5	0.198214	0.224254
	SCRI_RS_175603	2H	7.8	4	-0.150849	0.271922
	SCRI_RS_103515	2H	7.85	23.5	-0.138587	0.20833
	BOPA1_3453_1974	2H	7.9	1.5	0.147891	0.935699
	SCRI_RS_141753	2H	7.9	1	0.138853	0.667627
	SCRI_RS_150792	2H	8.3	0.5	0.19011	0.0161534
	SCRI_RS_159503	2H	8.3	0.5	0.120085	1.02982
	SCRI_RS_162694	2H	8.3	0.5	0.216184	0.0485182
	SCRI_RS_141771	2H	8.6	0.5	-0.123103	0.107086
	SCRI_RS_192552	2H	8.6	0.5	0.15565	0.63332
	SCRI_RS_173604	2H	8.9	0.5	0.137496	0.350885
	BOPA2_12_30155	2H	9.6	1	-0.12503	0.0866129
	SCRI_RS_136287	2H	10.4	0.5	-0.645027	0.55563
	SCRI_RS_159158	2H	10.4	6	0.178228	0.595461
	SCRI_RS_144545	2H	10.5	2	-0.131136	0.0254503
	SCRI_RS_160747	2H	11.4	4.5	-0.20925	0.299072
	BOPA1_12224_363	2H	12.1	0.5	0.259719	0.0468637
	SCRI_RS_152744	2H	12.3	0.5	0.0961814	0.69291
	BOPA1_4277_1901	2H	12.4	1.5	0.324734	0.00378942
	SCRI_RS_226348	2H	12.5	1.5	-0.157045	0.129816
	SCRI_RS_155957	2H	12.7	0.5	0.119049	3.00773
	SCRI_RS_202814	2H	13.75	1.5	0.284174	0.021957
	SCRI_RS_153226	2H	14.4	0.5	-0.13928	3.67512
	SCRI_RS_154683	2H	14.4	0.5	-0.100906	2.44975
	SCRI_RS_179003	2H	14.4	2	0.112576	1.47652
	SCRI_RS_168461	2H	15.4	2	-0.10683	2.04941
	SCRI_RS_171185	2H	15.4	0.5	0.0924639	2.0177
	SCRI_RS_173947	2H	15.4	16	0.115327	1.16094
	SCRI_RS_185319	2H	15.4	9	0.108987	3.46043
	SCRI_RS_66401	2H	15.4	4	-0.132582	1.37333
	SCRI_RS_205712	2H	16.5	2	0.384159	0.429311
QPs.2H-2	SCRI_RS_159228	2H	16.8	58.5	0.130463	4.38523
	SCRI_RS_150590	2H	17.6	2	0.106745	1.12581
	SCRI_RS_153672	2H	18.1	1	-0.189156	0.0645767
	BOPA2_12_30870	2H	18.9	0.5	0.107831	0.775355
	SCRI_RS_145190	2H	18.9	0.5	-0.112253	1.79418
	SCRI_RS_153798	2H	18.9	3	-0.199689	0.0406941
	SCRI_RS_192386	2H	18.9	8	0.135339	2.89715
	SCRI_RS_210172	2H	18.9	0.5	-0.234632	0.0297766
	SCRI_RS_233272	2H	18.9	1	-0.104369	2.68972
	BOPA1_1865_396	2H	19.1	0.5	0.0831559	1.70965
	SCRI_RS_195810	2H	19.9	22.5	0.129375	5.53305
	SCRI_RS_131218	2H	22.2	3.5	0.123751	5.53437
	SCRI_RS_188893	2H	22.2	14.5	0.131183	4.85588
	BK_12	2H	23	3.5	0.148275	4.08277
	BK_13	2H	23	1	0.11343	3.91207
	BK_14	2H	23	3.5	0.333282	3.6966
	BK_15	2H	23	12.5	0.132435	3.42502
	BK_16	2H	23	18.5	0.163004	4.00188
	BOPA2_12_30871	2H	23	8	0.145922	3.67506
	BOPA2_12_30872	2H	23	9.5	0.0947056	3.73091
	SCRI_RS_170337	2H	23	1	0.0864323	4.07435
	BOPA2_12_10880	2H	23.1	1	0.124668	3.85802
	BOPA1_2029_1143	2H	23.2	1.5	0.0828239	2.2025
	SCRI_RS_186387	2H	23.2	27	0.155557	4.49863
	SCRI_RS_192783	2H	23.2	0.5	0.079717	2.29029
	SCRI_RS_239882	2H	23.2	2	0.132118	4.29628
	SCRI_RS_153693	2H	24.5	3.5	-0.125508	3.53462
	SCRI_RS_155612	2H	24.8	5	-0.114253	2.55377
	SCRI_RS_115905	2H	25.3	0.5	-0.113386	4.00429
	BOPA1_7747_1056	2H	26.2	4.5	0.0968917	4.11989
	BOPA1_7032_201	2H	26.8	1	-0.087288	2.89149
	BOPA2_12_20593	2H	26.8	3.5	0.123914	2.98833
	SCRI_RS_192657	2H	29.4	1	-0.0857107	0.711824
	SCRI_RS_207162	2H	29.4	0.5	-0.0788545	2.65714
	BOPA2_12_11452	2H	33.7	15	0.354719	0.360521
	BOPA2_12_31222	2H	33.9	2.5	-0.152819	0.0107386
	BOPA1_1447_464	2H	38.1	0.5	-0.0791649	0.513896
	BOPA1_3709_716	2H	38.8	1	0.188869	0.0656676
	SCRI_RS_78277	2H	39.4	2.5	0.279274	0.389441
	SCRI_RS_89851	2H	39.4	0.5	-0.0739814	1.35095
	BOPA1_2964_382	2H	39.7	0.5	0.106463	1.76531
	BOPA2_12_30657	2H	39.7	2.5	-0.126929	0.0746603
	BOPA1_6338_682	2H	40.1	1	-0.0970331	0.0442238
	BOPA1_6846_1161	2H	40.4	0.5	0.168264	0.195279
	BOPA2_12_20326	2H	40.8	1.5	-0.115302	0.0128394
	SCRI_RS_125793	2H	40.8	0.5	-0.19073	0.072981
	SCRI_RS_215094	2H	40.8	2.5	-0.144046	0.00825662
	SCRI_RS_154981	2H	41.2	1	-0.0825395	0.235291
	BOPA1_2651_1774	2H	41.9	1	-0.0605012	1.10988
	BOPA2_12_10715	2H	43.7	1.5	-0.0803968	0.235123
	SCRI_RS_171029	2H	43.8	5	-0.143679	0.00940689
	BOPA2_12_10219	2H	46.4	0.5	-0.0973085	0.684876
	BOPA2_12_20281	2H	46.4	0.5	0.156646	0.562781
	SCRI_RS_201800	2H	48.4	0.5	0.0663433	0.127984
	SCRI_RS_237094	2H	48.6	1.5	-0.077168	0.401898
	SCRI_RS_126877	2H	50.5	2.5	-0.15007	0.0073233
	SCRI_RS_158928	2H	50.5	0.5	-0.118782	0.0181769
	SCRI_RS_173531	2H	50.5	0.5	0.15048	0.0661885
	BOPA1_2417_924	2H	50.9	0.5	0.162791	0.325887
	BOPA1_3598_489	2H	50.9	1	0.0802252	0.0201164
	BOPA1_5823_1073	2H	50.9	1	-0.0772747	0.131037
	BOPA2_12_10156	2H	50.9	0.5	-0.12795	0.13918
	BOPA2_12_11428	2H	50.9	8.5	-0.134116	0.297028
	SCRI_RS_151576	2H	50.9	2	0.136784	0.310929
	BOPA2_12_30691	2H	51.5	6.5	-0.12279	0.0853987
	BOPA2_12_11131	2H	52.35	1.5	-0.142976	0.0583436
	BOPA1_1698_619	2H	53.7	2.5	-0.0924135	0.0754971
	BOPA1_2601_171	2H	53.7	0.5	-0.118842	0.219933
	SCRI_RS_12752	2H	53.7	1	-0.204059	0.166315
	SCRI_RS_6099	2H	53.7	1	0.078959	0.288858
	SCRI_RS_169913	2H	53.75	0.5	-0.250146	0.0511199
	SCRI_RS_10398	2H	53.8	7	-0.113714	0.309439
	BOPA2_12_10558	2H	53.95	5.5	0.221563	0.233936
	BOPA1_946_2500	2H	54.2	1	-0.0725019	0.194353
	BOPA1_411_495	2H	55.5	4	0.115986	0.116213
	BOPA1_5254_1845	2H	55.5	4	0.119533	0.0144573
	BOPA2_12_10330	2H	55.5	5	0.125314	0.0942078
	BOPA2_12_20181	2H	55.5	2.5	0.167648	1.09358
	SCRI_RS_144891	2H	55.5	3.5	0.0807158	0.0383134
	SCRI_RS_151459	2H	55.5	3	0.119204	0.0582759
	SCRI_RS_180032	2H	55.5	1	0.0159833	0.272016
	SCRI_RS_186840	2H	55.5	1	0.125975	0.012876
	SCRI_RS_231746	2H	55.5	8.5	0.13721	0.222215
	BOPA1_3090_138	2H	55.55	0.5	-0.0985066	0.0571378
	BOPA1_3662_381	2H	55.55	0.5	-0.110882	0.0696579
	BOPA2_12_20235	2H	55.55	0.5	0.117107	0.0106665
	BOPA2_12_30487	2H	55.55	0.5	0.152227	0.855516
	SCRI_RS_158123	2H	55.55	0.5	0.152976	0.252399
	SCRI_RS_41905	2H	55.55	4	0.232762	0.364889
	BOPA2_12_11163	2H	55.6	16	0.178698	0.116748
	BOPA2_12_30772	2H	55.6	5	0.215664	0.167655
	BOPA1_4630_1036	2H	55.7	0.5	0.115866	0.958967
	BOPA2_12_10948	2H	55.7	1.5	-0.137029	0.480372
	BOPA2_12_30251	2H	55.7	0.5	-0.139149	0.00696861
	BOPA2_12_31288	2H	55.7	0.5	0.150901	0.327487
	SCRI_RS_153174	2H	55.7	0.5	0.0916145	0.00214515
	SCRI_RS_162700	2H	55.7	0.5	0.184552	0.000417781
	SCRI_RS_186443	2H	55.7	1	-0.120429	0.0699034
	SCRI_RS_186664	2H	55.7	0.5	-0.221796	0.00403938
	SCRI_RS_13952	2H	55.9	9.5	-0.377441	0.14068
	SCRI_RS_55840	2H	56.2	2	0.206119	0.0324239
	BOPA2_12_20196	2H	56.4	0.5	0.100133	0.375066
	SCRI_RS_137018	2H	56.4	0.5	-0.0907182	0.0360223
	SCRI_RS_206358	2H	56.4	2	0.26731	0.093756
	BOPA1_7959_829	2H	56.45	0.5	0.140204	0.206399
	BOPA2_12_10883	2H	56.45	1	0.140439	0.0982214
	BOPA2_12_30206	2H	56.45	16	0.115621	0.894639
	BOPA2_12_20878	2H	56.5	0.5	0.0991768	0.322317
	BOPA2_12_30068	2H	56.5	0.5	0.0972954	1.05024
	SCRI_RS_12448	2H	56.5	0.5	0.232521	0.152197
	SCRI_RS_155067	2H	56.5	0.5	0.0961256	0.0986352
	SCRI_RS_197997	2H	56.5	4.5	0.214833	0.0162827
	BOPA1_2634_2228	2H	57	0.5	-0.152482	0.000671958
	BOPA1_4659_1261	2H	57	1	0.106006	0.395256
	BOPA1_5160_268	2H	57	0.5	0.101758	0.0766966
	SCRI_RS_116920	2H	57	2	0.11023	0.0765879
	SCRI_RS_132839	2H	57	1	0.121988	0.853582
	SCRI_RS_138697	2H	57	6.5	0.124117	0.558075
	SCRI_RS_177375	2H	57	0.5	0.086631	0.0233868
	SCRI_RS_233449	2H	57	5	0.117316	0.535451
	BOPA1_5233_1070	2H	57.1	1	0.133582	0.228521
	BOPA2_12_20861	2H	57.1	1	0.105806	0.525127
	SCRI_RS_162917	2H	57.2	5.5	0.115632	0.821619
	BOPA2_12_20335	2H	57.35	1.5	-0.340208	0.0758583
	SCRI_RS_133246	2H	58	0.5	0.0919188	0.0121839
	BOPA1_2517_487	2H	58.8	3	0.113542	0.240103
	BOPA1_3214_945	2H	58.8	1	0.136018	0.213609
	BOPA1_217_677	2H	58.9	0.5	0.212673	0.446741
	SCRI_RS_12492	2H	59.1	0.5	-0.0769725	0.2819
	SCRI_RS_171045	2H	59.1	0.5	-0.0750276	0.00558587
	SCRI_RS_188255	2H	59.1	5	-0.193754	0.188057
	SCRI_RS_141789	2H	59.3	6.5	0.21554	0.343121
	SCRI_RS_153880	2H	59.3	0.5	0.212116	0.0449948
	SCRI_RS_137710	2H	59.5	1	0.0934278	0.14252
	SCRI_RS_200879	2H	59.5	0.5	0.130311	0.329073
	SCRI_RS_213826	2H	59.5	0.5	0.0711611	0.0860495
	BOPA2_12_11278	2H	59.7	1	0.163283	0.16168
	SCRI_RS_34413	2H	60.8	0.5	-0.110344	0.302088
	BOPA1_6804_1197	2H	62.5	1	-0.197816	0.301854
	SCRI_RS_167713	2H	62.7	0.5	0.0804736	0.000284205
	SCRI_RS_212940	2H	62.7	0.5	-0.0714727	0.0355895
	SCRI_RS_59851	2H	64.4	0.5	-0.0589152	0.00334073
	BOPA2_12_30205	2H	64.75	1	-0.136126	0.547406
	BOPA2_12_31383	2H	64.9	0.5	0.148758	0.0159867
	SCRI_RS_110043	2H	64.9	0.5	-0.0586817	0.00646981
	BOPA1_4037_916	2H	66.3	3	-0.0790052	0.386888
	BOPA1_334_1164	2H	66.4	3.5	0.398386	0.312586
	SCRI_RS_6727	2H	66.9	18.5	-0.162268	1.21697
	SCRI_RS_16024	2H	67.3	4	-0.147171	0.781835
	SCRI_RS_16995	2H	67.4	6.5	-0.111083	0.472563
	BOPA1_5499_1430	2H	67.5	0.5	-0.0814226	5.20263e-05
	BOPA1_6280_1098	2H	67.9	7	-0.117312	0.153142
	SCRI_RS_206677	2H	67.9	0.5	0.111976	0.00447781
	SCRI_RS_73	2H	67.9	1	0.111946	0.076894
	SCRI_RS_9469	2H	68.1	0.5	0.112819	0.00124007
	BOPA1_6852_506	2H	68.5	3.5	-0.0858084	0.623306
	BOPA1_2809_271	2H	68.6	0.5	-0.0861404	0.0944776
	BOPA1_5573_1170	2H	68.6	0.5	-0.169778	0.884196
	BOPA2_12_30674	2H	68.6	6	-0.280761	0.631815
	BOPA2_12_31394	2H	68.6	0.5	-0.0586066	0.0896495
	BOPA1_8065_1203	2H	69.3	1	0.0660854	0.334526
	SCRI_RS_159024	2H	69.3	1	-0.288637	0.722747
	SCRI_RS_182079	2H	70.8	2.5	0.0824862	0.156098
	SCRI_RS_220533	2H	71	0.5	0.0789458	0.112775
	SCRI_RS_50957	2H	71	0.5	0.149781	0.542235
	SCRI_RS_158285	2H	74.4	8.5	-0.122691	0.331615
	SCRI_RS_129857	2H	75.2	1	-0.0680528	0.0392204
	SCRI_RS_221795	2H	75.2	0.5	0.115631	0.0900198
	SCRI_RS_222844	2H	75.2	0.5	0.0807159	0.0549999
	SCRI_RS_154398	2H	76.2	0.5	-0.0879606	0.023288
	SCRI_RS_4930	2H	77.3	4	-0.248718	0.440118
	SCRI_RS_171032	2H	79.4	2.5	0.122874	0.198502
	BOPA2_12_30897	2H	80	0.5	-0.12023	0.0135161
	SCRI_RS_196853	2H	80	0.5	-0.152596	0.00120153
	SCRI_RS_154203	2H	80.1	0.5	0.133604	0.0747076
	BOPA1_4629_162	2H	80.4	4	0.54152	0.0646132
	BOPA1_ConsensusGBS0705_1	2H	80.9	0.5	0.118167	0.0320602
	BOPA2_12_31205	2H	80.9	0.5	-0.0804186	8.0619e-05
	SCRI_RS_221886	2H	80.9	7	-0.113672	0.0440697
	SCRI_RS_3376	2H	80.9	0.5	-0.0717952	0.305656
	SCRI_RS_165463	2H	81.35	1	0.0990626	0.0486058
	BOPA1_3469_1152	2H	81.5	0.5	0.113524	0.0596558
	SCRI_RS_172648	2H	81.5	1.5	0.205786	0.444174
	BOPA2_12_31424	2H	81.8	0.5	-0.15097	0.379435
	BOPA1_8632_1809	2H	82.5	23.5	-0.140123	0.299793
	BOPA2_12_10969	2H	82.5	1.5	-0.248057	0.967313
	SCRI_RS_119261	2H	82.5	1	-0.0945395	0.0475469
	SCRI_RS_162798	2H	82.5	0.5	0.0753648	0.0559601
	SCRI_RS_211894	2H	82.5	2.5	-0.0828627	0.0746988
	SCRI_RS_138463	2H	82.6	0.5	-0.0867431	0.0302225
	BOPA1_6752_1013	2H	82.65	1	0.175592	0.472217
	BOPA1_6024_1095	2H	82.8	5	-0.0831183	0.0113391
	BOPA1_ABC02258_1_6_382	2H	82.8	0.5	-0.0652445	0.130821
	SCRI_RS_237763	2H	86.6	0.5	-0.068471	0.0346683
	SCRI_RS_2911	2H	86.6	6	-0.0859093	0.0242169
	BOPA1_11591_265	2H	88.5	0.5	0.109443	0.218845
	BOPA2_12_11285	2H	88.5	2	0.132995	0.0778728
	SCRI_RS_129223	2H	88.5	0.5	0.0748227	0.433084
	SCRI_RS_135112	2H	88.5	0.5	0.131687	0.140434
	SCRI_RS_144778	2H	88.5	0.5	0.113715	0.0210162
	SCRI_RS_155722	2H	88.5	0.5	0.282495	0.0131036
	SCRI_RS_165509	2H	88.5	13.5	0.284726	0.027889
	SCRI_RS_142621	2H	89.15	1	0.0676846	0.0708685
	BOPA2_12_10649	2H	89.5	0.5	-0.138175	0.0505496
	BOPA2_12_30216	2H	89.8	0.5	-0.242867	0.0378927
	BOPA1_6951_875	2H	90.7	2.5	-0.343561	0.0323236
	SCRI_RS_140972	2H	91	7	-0.0753567	0.131411
	SCRI_RS_172220	2H	91.1	0.5	-0.0652689	0.0324086
	BOPA1_11660_365	2H	92.2	13.5	-0.0903312	0.111561
	SCRI_RS_160958	2H	92.8	0.5	-0.0954739	0.0122864
	SCRI_RS_157097	2H	92.95	1.5	0.530778	0.356096
	BOPA1_ABC10472_1_2_247	2H	94	1	-0.102636	0.113544
	SCRI_RS_196862	2H	94	3	-0.0988373	0.0169465
	BOPA1_ABC14531_1_2_91	2H	94.15	7.5	-0.131824	0.304529
	SCRI_RS_135355	2H	94.2	3	0.910205	0.0183793
	BOPA1_2944_1813	2H	94.3	0.5	-0.0398325	0.198869
	BOPA1_682_767	2H	94.3	0.5	-0.0556955	0.0232947
	BOPA2_12_31333	2H	94.3	0.5	-0.0532339	0.385271
	SCRI_RS_162618	2H	94.3	0.5	0.089598	0.29607
	SCRI_RS_194603	2H	94.4	1	-0.213241	0.286166
	SCRI_RS_196270	2H	94.4	1	0.133886	0.208528
	BOPA1_3206_670	2H	94.5	0.5	0.0753803	0.155803
	SCRI_RS_159484	2H	94.5	2.5	-0.0999186	0.163608
	BOPA2_12_10735	2H	94.7	1	0.332036	0.289447
	SCRI_RS_135248	2H	94.7	0.5	0.201357	0.312176
	SCRI_RS_142188	2H	94.8	1	0.101869	0.291093
	BOPA1_5347_585	2H	94.9	0.5	-0.178206	0.221468
	SCRI_RS_196842	2H	94.9	3.5	-0.0806007	0.215975
	BOPA1_871_462	2H	106.4	1	0.0845976	0.188529
	BOPA2_12_31270	2H	106.4	0.5	0.179282	0.148938
	SCRI_RS_156045	2H	106.4	0.5	0.0728334	0.132873
	SCRI_RS_229405	2H	106.4	0.5	0.0737119	0.0121376
	SCRI_RS_15711	2H	106.8	21	0.174715	0.925415
	BOPA1_8523_316	2H	106.8	4.5	0.101148	0.0531794
	BOPA1_ABC17086_1_9_254	2H	106.8	3	0.153743	0.471694
	BOPA2_12_30965	2H	106.8	1	0.26424	0.0011041
	SCRI_RS_114164	2H	106.8	0.5	-0.187099	0.195503
	SCRI_RS_123654	2H	106.8	1	0.0990467	0.791401
	SCRI_RS_184090	2H	106.8	2	-0.116258	0.240242
	SCRI_RS_227965	2H	106.8	0.5	0.0927982	0.0608034
	BOPA1_7487_390	2H	107.2	4	0.0839231	0.358422
	BOPA1_ABC13569_1_1_107	2H	107.2	0.5	0.0914388	0.984621
	BOPA2_12_30555	2H	107.2	0.5	0.0884798	0.589008
	BOPA2_12_31402	2H	107.2	1.5	0.0743368	0.0647369
	SCRI_RS_160767	2H	107.2	1	0.076631	0.139222
	SCRI_RS_162690	2H	107.2	2.5	0.1184	0.027984
	SCRI_RS_190073	2H	107.2	1.5	0.112073	0.0411689
	SCRI_RS_222093	2H	107.2	0.5	0.0915585	0.140889
	SCRI_RS_224624	2H	107.2	0.5	0.103278	0.436205
QPs.2H-3	SCRI_RS_158091	2H	107.9	60.5	0.308591	0.684832
	SCRI_RS_156220	2H	108.8	23	0.14072	0.219611
	SCRI_RS_238606	2H	109.3	1.5	0.0703415	0.258524
	SCRI_RS_171852	2H	109.4	0.5	0.12887	0.08073
	SCRI_RS_173131	2H	109.7	0.5	-0.0855081	0.0894044
	SCRI_RS_206070	2H	110.2	1	0.072416	1.01112
	SCRI_RS_207327	2H	111.3	0.5	-0.0729342	0.381675
	SCRI_RS_142593	2H	112.3	0.5	0.0578657	0.276406
	BOPA1_7302_240	2H	113.3	2.5	0.10557	0.348611
	BOPA1_8293_202	2H	113.4	0.5	-0.353056	0.0107375
	SCRI_RS_155161	2H	113.5	1	0.0988954	0.803978
	SCRI_RS_200033	2H	113.9	6	-0.185599	1.61055
	SCRI_RS_130279	2H	114.1	0.5	0.0438921	0.297288
	SCRI_RS_159243	2H	114.1	1	0.0963718	0.0362173
	SCRI_RS_205807	2H	114.1	1	0.113877	0.0641937
	SCRI_RS_192711	2H	114.15	3	-0.15166	0.0619273
	BOPA1_ABC16258_1_1_77	2H	114.2	1	0.0812481	0.558259
	BOPA2_12_30097	2H	114.2	0.5	0.0720796	0.202873
	SCRI_RS_151129	2H	114.2	0.5	0.0539207	0.156992
	SCRI_RS_218206	2H	114.2	0.5	0.0855935	0.198642
	SCRI_RS_168629	2H	114.4	0.5	0.122236	0.302348
	SCRI_RS_10930	2H	114.5	0.5	-0.194281	0.0177912
	SCRI_RS_154954	2H	115.4	1	0.151961	0.0194553
	BOPA1_4218_1230	2H	118	0.5	-0.197805	0.00354858
	SCRI_RS_149273	2H	118	1	0.115677	0.421432
	BOPA1_1486_908	2H	118.7	0.5	0.246767	0.000860585
	BOPA2_12_30041	2H	118.7	1.5	0.0860242	1.23946
	BOPA2_12_30310	2H	118.7	3.5	0.123491	1.29105
	SCRI_RS_165373	2H	119.8	6.5	-0.169781	1.34584
	SCRI_RS_119426	2H	120	0.5	-0.113018	1.04194
	SCRI_RS_157504	2H	120	0.5	0.157057	0.0226252
	SCRI_RS_230672	2H	120	0.5	-0.0678965	0.03114
	SCRI_RS_185506	2H	120.7	1	0.0800899	0.178469
	BOPA2_12_30942	2H	120.75	2.5	-0.113236	0.608253
	BOPA1_1613_291	2H	121	0.5	0.093569	0.285071
	BOPA1_285_2932	2H	123.5	0.5	0.0568452	0.829054
	SCRI_RS_144102	2H	123.5	0.5	-0.144863	1.43161
	SCRI_RS_55841	2H	123.5	1	0.118696	0.224285
	SCRI_RS_6458	2H	123.7	0.5	-0.0772381	0.0729961
	SCRI_RS_238605	2H	123.9	2.5	-0.100393	0.189283
	SCRI_RS_181112	2H	124.6	0.5	-0.0644734	0.153104
	BOPA2_12_10579	2H	125.2	0.5	0.198896	0.00166683
	SCRI_RS_124313	2H	125.4	1.5	-0.248037	0.0352664
	SCRI_RS_147230	2H	125.4	0.5	-0.198385	0.243535
	SCRI_RS_124301	2H	127.1	0.5	-0.142488	0.0160039
	BOPA1_678_310	2H	127.3	1	-0.136664	0.0124148
	SCRI_RS_215471	2H	127.3	0.5	0.0828119	0.292096
	BOPA1_3608_2133	2H	129.7	2	0.120806	0.0539651
	BOPA2_12_10915	2H	129.8	0.5	0.148397	0.18728
	SCRI_RS_194195	2H	129.8	0.5	-0.104004	0.355185
	BOPA1_3179_497	2H	130.95	0.5	0.355164	2.00226
	SCRI_RS_232698	2H	130.95	1	0.468982	1.71729
	BOPA2_12_30352	2H	132.2	1	-0.0872273	0.101014
	BOPA2_12_30914	2H	132.2	0.5	0.140552	0.888363
	SCRI_RS_168471	2H	135.15	0.5	0.408375	1.91112
	SCRI_RS_197269	2H	135.3	1	-0.193451	0.16823
	BOPA1_7655_579	2H	135.6	1	-0.182596	1.56114
	BOPA1_968_979	2H	135.6	1	-0.0634888	0.0139923
	SCRI_RS_188579	2H	135.6	8	-0.134345	0.241855
	SCRI_RS_204274	2H	135.6	1	-0.0496766	0.31254
	SCRI_RS_205658	2H	135.6	15.5	-0.123638	0.263402
	SCRI_RS_233261	2H	135.6	0.5	0.0854389	0.00169523
	SCRI_RS_173446	2H	135.8	0.5	-0.096477	0.193503
	BOPA2_12_11368	2H	136.3	1.5	-0.168192	0.0393394
	SCRI_RS_194105	2H	136.8	2.5	0.13764	0.0137431
	SCRI_RS_155544	2H	138.2	2.5	0.0796972	0.362054
	SCRI_RS_208292	2H	138.4	1.5	0.269594	0.545103
	SCRI_RS_156013	2H	138.6	1	0.10021	0.0159301
	SCRI_RS_194653	2H	138.6	0.5	-0.0894792	0.0918655
	SCRI_RS_224822	2H	138.6	0.5	0.0918578	0.421557
	BOPA1_5483_787	2H	139.05	2.5	0.314162	0.645386
	SCRI_RS_4691	2H	139.6	0.5	-0.0874001	0.0260765
	SCRI_RS_174037	2H	139.9	0.5	-0.628488	0.946762
	SCRI_RS_8420	2H	139.9	1.5	0.087051	0.140636
	BOPA2_12_30823	2H	140.7	2.5	0.0874887	0.130743
	BOPA2_12_30822	2H	140.8	1	-0.61429	2.27385
	BOPA1_570_1376	2H	141.1	1	-0.0681673	0.0906727
	SCRI_RS_141500	2H	141.1	1	-0.068536	0.248317
	SCRI_RS_153293	2H	141.1	16	-0.160651	0.791758
	SCRI_RS_15119	2H	141.5	0.5	-0.200217	0.0920803
	BOPA1_1283_332	2H	141.6	0.5	-0.156148	0.219174
	BOPA2_12_31527	2H	141.9	0.5	0.0640284	0.64279
	BOPA2_12_30240	2H	142	1.5	0.192873	0.210605
	SCRI_RS_225633	2H	142.2	0.5	0.0875616	0.0472281
	SCRI_RS_149233	2H	142.4	0.5	0.123635	0.975899
	SCRI_RS_122297	2H	142.6	1	0.132285	1.0757
	SCRI_RS_172136	2H	142.6	0.5	-0.101245	0.00441181
	BOPA1_6419_1680	2H	144.1	1	0.123703	0.0678587
	SCRI_RS_227482	2H	144.1	0.5	0.0604646	0.0170435
	BOPA1_1449_1103	2H	144.3	18.5	-0.144874	0.121159
	BOPA1_2592_1237	2H	144.3	1	0.109408	0.0256184
	SCRI_RS_119848	2H	144.4	8	0.128531	0.0141506
	SCRI_RS_170209	2H	144.4	0.5	0.117951	0.0145176
	SCRI_RS_159526	2H	145.8	8	0.330952	1.22365
	SCRI_RS_119279	2H	146.05	2.5	0.14431	0.457952
	SCRI_RS_227525	2H	146.4	0.5	0.124226	0.649518
	BOPA1_9426_490	2H	146.55	0.5	-0.324497	2.05546
	SCRI_RS_169970	2H	147.3	0.5	-0.257113	1.35149
	SCRI_RS_170753	2H	147.3	1	-0.157493	1.42701
	SCRI_RS_204579	2H	147.3	0.5	0.0816416	0.00218823
	SCRI_RS_231015	2H	147.5	0.5	0.123045	0.443301
	BOPA2_12_30378	2H	148.2	4	0.144155	0.756148
	SCRI_RS_139737	2H	148.2	0.5	0.0711417	0.214757
	SCRI_RS_123364	2H	149.2	0.5	0.100497	0.0038595
	BOPA2_12_20775	2H	149.4	0.5	0.188067	0.0468834
	SCRI_RS_154153	2H	149.4	1.5	-0.0758211	0.160769
	SCRI_RS_8637	2H	149.4	3.5	0.123086	0.473564
	SCRI_RS_129821	2H	149.45	10.5	0.214805	0.386081
	BOPA1_5029_1423	3H	0	3	-0.0797408	0.044974
	BOPA2_12_31428	3H	0	1	-0.0696495	1.20455
	SCRI_RS_148646	3H	0	0.5	-0.0526457	0.0963502
	SCRI_RS_216164	3H	0	0.5	0.094804	0.0720266
	SCRI_RS_129935	3H	1.6	10.5	0.158841	0.110295
	SCRI_RS_207228	3H	1.6	1	-0.0631115	0.114898
	BOPA2_12_10173	3H	2.7	12	-0.230653	0.124155
	SCRI_RS_110189	3H	2.75	1	0.10698	0.132119
	SCRI_RS_14819	3H	3	0.5	0.156831	0.0228589
	SCRI_RS_119379	3H	3.1	0.5	-0.0682551	0.000315638
	SCRI_RS_172351	3H	3.1	1.5	-0.0643562	0.0668619
	BOPA1_3344_1147	3H	3.3	0.5	-0.0496987	0.075097
	BOPA2_12_31230	3H	3.3	0.5	0.0495916	0.199291
	SCRI_RS_132388	3H	7	1	-0.0863513	0.0488971
	BOPA1_7044_705	3H	8.3	1	-0.0698571	0.0707018
	SCRI_RS_155475	3H	8.4	1	-0.0632235	0.0152052
	SCRI_RS_130264	3H	8.8	0.5	-0.112831	0.00199933
	SCRI_RS_129198	3H	9.6	1.5	-0.0859051	0.0491229
	SCRI_RS_184857	3H	11.5	1	0.0969404	0.113821
	BOPA1_1440_1148	3H	12.1	0.5	-0.0636303	0.05859
	SCRI_RS_97417	3H	12.1	2	0.241628	0.779808
	SCRI_RS_153718	3H	17.4	0.5	-0.0560705	0.00239934
	BOPA1_3413_1488	3H	20.4	0.5	0.101241	0.0987137
	BOPA1_4701_2395	3H	23.1	5	0.142752	0.0944203
	SCRI_RS_159598	3H	23.1	4.5	0.080099	0.524365
	SCRI_RS_167842	3H	23.1	0.5	0.140511	0.556362
	SCRI_RS_177084	3H	24.7	0.5	-0.0652438	0.385386
	SCRI_RS_186444	3H	24.7	0.5	-0.105141	0.201401
	SCRI_RS_222975	3H	25.5	36.5	0.101833	0.48827
	BOPA2_12_30431	3H	35.1	2	0.0825949	1.79459
	SCRI_RS_11012	3H	35.1	2	0.189503	0.0846178
	SCRI_RS_230486	3H	35.1	0.5	-0.132626	0.692308
	SCRI_RS_115423	3H	36.3	0.5	0.118217	1.85011
	BOPA2_12_21268	3H	36.35	0.5	-0.242943	0.0446789
	BOPA1_4593_2007	3H	36.4	6.5	0.105632	1.76423
	SCRI_RS_119697	3H	36.8	4	0.114908	1.69995
	SCRI_RS_194531	3H	36.9	24.5	0.139608	1.59535
	SCRI_RS_231261	3H	37	3	0.097275	1.91913
	SCRI_RS_136959	3H	37.1	1	-0.192546	1.65073
	SCRI_RS_206030	3H	37.3	0.5	0.194879	0.0766115
	SCRI_RS_6922	3H	37.4	0.5	0.0792719	2.6183
	SCRI_RS_173721	3H	37.5	5.5	-0.146363	1.54655
	SCRI_RS_200512	3H	37.5	2.5	-0.204542	1.19445
	BOPA2_12_10968	3H	37.6	0.5	-0.219386	0.106889
	SCRI_RS_151299	3H	37.6	10.5	0.167085	2.25834
	SCRI_RS_181164	3H	37.6	1.5	-0.11877	0.695941
	BOPA1_4844_1737	3H	37.7	1	-0.134942	1.44207
	SCRI_RS_175314	3H	37.9	0.5	0.319916	0.306434
	BOPA1_6156_1399	3H	38	0.5	0.163298	2.88905
	BOPA2_12_30953	3H	38	1	-0.168267	0.0789532
	SCRI_RS_102837	3H	38	0.5	-0.222533	1.89918
	SCRI_RS_133685	3H	38	2	-0.362487	1.72109
	SCRI_RS_170626	3H	38	1	0.439227	1.93325
	SCRI_RS_174984	3H	38	3	0.248431	0.863318
	SCRI_RS_154747	3H	38.75	6	0.34364	0.0264582
	BOPA1_15141_257	3H	39.4	0.5	0.0635886	0.675157
	BOPA2_12_10114	3H	39.4	9.5	-0.1099	0.483879
	SCRI_RS_231185	3H	39.4	0.5	0.498269	0.445503
	SCRI_RS_211943	3H	39.6	18.5	-0.305841	1.68269
	SCRI_RS_141171	3H	40.6	0.5	-0.087401	0.544811
	BOPA1_3933_1077	3H	40.7	0.5	0.10586	1.25053
	BOPA1_6805_1110	3H	40.7	1.5	0.0791977	1.57547
	SCRI_RS_154973	3H	40.7	0.5	0.0548769	1.34822
	SCRI_RS_199987	3H	40.7	3.5	0.120946	2.62779
	SCRI_RS_213686	3H	40.7	3	0.0892288	1.62767
	BOPA1_9018_522	3H	43.1	1	-0.0880196	0.902752
	SCRI_RS_146425	3H	43.1	1	-0.0901064	2.03713
	BOPA2_12_11117	3H	43.9	2.5	0.151615	0.44411
	SCRI_RS_127994	3H	44.3	1.5	0.262996	0.443878
	SCRI_RS_151254	3H	44.8	1	-0.153856	0.404649
	SCRI_RS_110693	3H	46.2	1	-0.0949172	1.16934
	SCRI_RS_182479	3H	46.2	0.5	-0.185265	0.145926
	SCRI_RS_200297	3H	46.2	1	-0.113677	1.30809
	BOPA2_12_11069	3H	47.3	1	-0.152837	0.575979
	BOPA2_12_30583	3H	47.3	0.5	-0.256109	0.0944989
	BOPA2_12_30991	3H	47.55	6.5	0.278876	0.285919
	BOPA2_12_11102	3H	49.3	0.5	-0.28754	0.0954896
	BOPA1_6491_295	3H	49.6	9.5	0.156793	1.09658
	SCRI_RS_175073	3H	49.6	0.5	0.411319	0.148776
	SCRI_RS_141166	3H	51.2	0.5	0.177221	3.85981
	SCRI_RS_164254	3H	51.2	0.5	0.391071	3.96181
	SCRI_RS_207180	3H	51.2	1.5	0.122948	2.58774
	SCRI_RS_222735	3H	51.2	2.5	-0.195647	3.0383
	BOPA2_12_20108	3H	51.35	0.5	0.140345	0.445013
	BOPA1_2588_229	3H	51.4	0.5	0.153082	2.12491
	BOPA2_12_11295	3H	51.4	2	-0.135521	0.31434
	SCRI_RS_214259	3H	51.4	0.5	0.121199	1.87498
	BOPA1_5020_145	3H	51.45	5.5	0.349264	3.7475
	BOPA1_ABC04826_1_1_174	3H	51.45	1.5	0.169275	3.61602
	BOPA1_ConsensusGBS0471_1	3H	51.45	0.5	-0.322321	4.33036
	SCRI_RS_181360	3H	51.45	0.5	-0.225841	3.91165
	SCRI_RS_212864	3H	51.45	1	0.182357	3.4196
	SCRI_RS_239403	3H	51.45	1.5	-0.259823	3.4774
	BOPA1_10248_954	3H	51.5	1.5	0.244268	1.33281
	BOPA2_12_20721	3H	51.5	0.5	0.333444	0.958782
	BOPA1_4213_2378	3H	51.6	1.5	-0.309411	4.01411
	BOPA1_7716_721	3H	51.6	0.5	-0.217378	0.588707
	BOPA1_8383_349	3H	51.6	11.5	0.158556	3.46836
	BOPA2_12_31011	3H	51.6	1.5	-0.109929	2.69439
	BOPA2_12_31393	3H	51.6	2	-0.160786	2.73801
	SCRI_RS_108473	3H	51.6	9	0.156418	3.47634
	SCRI_RS_115769	3H	51.6	3	0.135187	3.79357
	SCRI_RS_12851	3H	51.6	1	0.134906	3.10301
	SCRI_RS_150883	3H	51.6	4	-0.106655	1.51149
	SCRI_RS_151799	3H	51.6	1	-0.242218	2.9479
	SCRI_RS_157988	3H	51.6	39.5	0.194177	3.87128
	SCRI_RS_161083	3H	51.6	0.5	0.271691	3.48901
	SCRI_RS_196189	3H	51.6	18	0.198417	3.8138
	SCRI_RS_207066	3H	51.6	3.5	0.143822	3.97382
	SCRI_RS_213902	3H	51.6	0.5	-0.31396	3.2915
	SCRI_RS_2523	3H	51.6	0.5	-1.20259	3.77876
	SCRI_RS_103211	3H	51.7	0.5	-0.110824	0.783837
	BOPA1_2934_1076	3H	51.8	1	0.100369	2.74522
	BOPA2_12_10678	3H	51.8	0.5	-0.121834	1.11502
	BOPA2_12_30002	3H	51.8	6.5	-0.171795	2.57591
	BOPA2_12_31017	3H	51.8	0.5	0.117029	2.99013
	BOPA2_12_31368	3H	51.8	2	0.152743	3.59136
	SCRI_RS_6877	3H	51.8	0.5	-0.113637	1.81704
	BOPA1_4453_422	3H	52.6	0.5	0.0891156	2.89636
	SCRI_RS_114566	3H	52.6	0.5	0.103155	1.01313
	SCRI_RS_6793	3H	52.6	0.5	-0.172286	0.0406893
	SCRI_RS_168173	3H	53	1.5	-0.295212	0.0154172
	SCRI_RS_152172	3H	54.5	4.5	-0.105899	2.07195
	SCRI_RS_221644	3H	54.8	0.5	-0.124383	2.178
	BOPA1_2338_1572	3H	55.2	0.5	0.0864882	2.29241
	SCRI_RS_124607	3H	55.5	8	0.0968004	2.73817
	SCRI_RS_179275	3H	55.5	1	0.159009	0.985397
	BOPA2_12_20863	3H	55.65	1.5	-0.262089	0.0491897
	SCRI_RS_10387	3H	55.8	4.5	0.131088	1.84937
	SCRI_RS_141109	3H	55.8	1	0.160425	1.27368
	SCRI_RS_151680	3H	55.8	1	0.143443	1.0567
	SCRI_RS_162862	3H	55.8	2	0.125474	2.00258
	SCRI_RS_214807	3H	55.8	0.5	0.0839826	0.583639
	SCRI_RS_162838	3H	56.4	0.5	0.0722581	4.78164
	SCRI_RS_197825	3H	56.7	1.5	0.088301	3.89931
	BOPA1_ABC14384_1_1_53	3H	57.1	0.5	-0.0864581	2.52373
	SCRI_RS_174324	3H	57.4	0.5	-0.0995204	2.3845
	SCRI_RS_135581	3H	57.6	0.5	0.0775594	1.87365
	SCRI_RS_230975	3H	59	1	0.100043	2.54712
	BOPA1_8180_450	3H	59.1	0.5	0.11978	2.20642
	SCRI_RS_127140	3H	59.1	4	0.12028	3.42457
	BOPA1_ABC19175_1_2_375	3H	59.3	0.5	0.0683295	2.05457
	BOPA1_5385_722	3H	59.4	0.5	0.113139	0.903464
	SCRI_RS_171837	3H	59.4	1	0.108673	3.56105
QPs.3H-1	BOPA2_12_30616	3H	59.6	50.5	0.128601	2.01283
	SCRI_RS_13376	3H	59.6	0.5	0.127522	3.81886
	SCRI_RS_231031	3H	59.6	1	0.120231	2.72498
	SCRI_RS_133415	3H	60.8	0.5	0.0934568	1.23517
	SCRI_RS_220115	3H	61.8	1.5	0.112567	0.00573416
	SCRI_RS_220192	3H	61.8	16	0.101563	2.28524
	SCRI_RS_174419	3H	61.85	0.5	0.152065	0.34214
	BOPA1_ABC13107_1_3_299	3H	61.9	1	0.120305	2.47394
	SCRI_RS_132345	3H	61.9	4	0.124498	2.11675
	SCRI_RS_182061	3H	61.9	0.5	0.112207	1.71909
	SCRI_RS_214023	3H	61.9	0.5	0.0669363	1.25124
	SCRI_RS_4575	3H	61.9	0.5	-0.109673	0.275452
	SCRI_RS_224360	3H	62	0.5	-0.686769	0.14917
	SCRI_RS_144535	3H	62.1	1.5	-0.169894	0.0303168
	SCRI_RS_138291	3H	62.5	0.5	-0.0986504	1.36795
	SCRI_RS_161066	3H	62.5	0.5	-0.114506	1.03527
	SCRI_RS_187887	3H	62.5	4	-0.235744	0.0140721
	SCRI_RS_226190	3H	62.55	0.5	0.164934	0.0737564
	SCRI_RS_183659	3H	62.7	0.5	0.077182	1.44634
	BOPA2_12_10887	3H	63	13	0.113424	0.930797
	SCRI_RS_237939	3H	63	0.5	0.0929586	2.01598
	BOPA1_4618_1559	3H	63.9	6	-0.180811	0.340206
	BOPA2_12_30743	3H	63.9	1	0.165012	0.900621
	SCRI_RS_194602	3H	63.9	0.5	0.211507	1.31498
	BOPA1_4150_398	3H	64.2	0.5	0.0660895	1.15224
	BOPA1_4647_248	3H	64.2	1	-0.115941	0.828798
	BOPA1_3650_311	3H	64.5	0.5	0.0706181	0.720002
	BOPA2_12_11454	3H	64.5	0.5	0.137121	0.202975
	SCRI_RS_190529	3H	64.5	0.5	0.0812518	0.923023
	SCRI_RS_211003	3H	64.5	2	0.0812202	0.919924
	BOPA1_ABC11278_1_1_76	3H	64.55	0.5	0.272345	0.0070978
	BOPA1_1639_613	3H	64.9	4.5	-0.49191	0.0466858
	SCRI_RS_207408	3H	67.6	0.5	0.0602251	0.591609
	BOPA1_12280_797	3H	67.8	4	0.110069	0.325911
	BOPA1_6883_203	3H	68.1	0.5	-0.0897552	0.0795741
	BOPA2_12_30170	3H	68.1	2.5	0.17865	0.0467856
	SCRI_RS_27538	3H	68.1	10	0.132401	0.551046
	SCRI_RS_171062	3H	68.2	0.5	0.203521	0.276147
	SCRI_RS_148020	3H	68.3	3.5	0.107073	0.077863
	BOPA2_12_11524	3H	68.6	1.5	0.319753	0.0521261
	BOPA2_12_31262	3H	69	0.5	-0.280575	0.279204
	SCRI_RS_159249	3H	69	0.5	-0.123402	0.15534
	SCRI_RS_202772	3H	70.2	0.5	-0.179637	0.262839
	BOPA2_12_30278	3H	71.5	3	-0.0978075	0.0309852
	SCRI_RS_157648	3H	71.5	0.5	-0.0817181	0.111375
	SCRI_RS_205216	3H	71.5	0.5	0.178373	2.67781
	BOPA1_11116_257	3H	73	0.5	-0.0667501	0.166343
	BOPA2_12_11138	3H	73.9	1	-0.286313	0.00740259
	SCRI_RS_155763	3H	74.8	1	0.082441	0.33454
	BOPA2_12_10493	3H	75.2	6	-0.112465	0.714071
	SCRI_RS_177399	3H	75.55	2	0.222991	0.0495703
	SCRI_RS_95272	3H	75.7	2.5	-0.0813881	0.226354
	SCRI_RS_159006	3H	75.9	4	-0.0982124	0.566439
	BOPA1_13081_199	3H	76.3	4.5	0.282938	0.688709
	SCRI_RS_239399	3H	77	0.5	0.273423	0.0048064
	BOPA2_12_30325	3H	77.1	0.5	0.132574	0.0882219
	SCRI_RS_157443	3H	77.3	0.5	0.410742	0.174951
	BOPA2_12_10583	3H	77.4	15.5	-0.155939	0.995131
	SCRI_RS_143933	3H	77.4	0.5	-0.108032	0.12943
	BOPA1_2236_773	3H	77.7	0.5	0.0908331	7.33664e-05
	SCRI_RS_240090	3H	77.7	0.5	-0.12194	1.64449
	SCRI_RS_198609	3H	81	0.5	-0.105223	0.483747
	SCRI_RS_146429	3H	83.1	0.5	-0.06256	0.178461
	SCRI_RS_1509	3H	83.1	1	0.124729	0.304199
	SCRI_RS_185339	3H	83.55	1.5	-0.172475	0.517181
	SCRI_RS_192761	3H	83.8	9	-0.132431	0.0420638
	BOPA2_12_31367	3H	83.9	6.5	-0.0939909	0.391486
	SCRI_RS_235849	3H	83.9	3	-0.0924095	0.740928
	BOPA2_12_21019	3H	84	24.5	0.246269	0.696092
	SCRI_RS_159340	3H	84.4	16.5	-0.136901	0.26533
	BOPA2_12_30250	3H	84.6	1.5	-0.104446	0.449488
	BOPA2_12_30090	3H	86	2	0.202242	0.353402
	BOPA1_9683_140	3H	86.2	0.5	-0.0573191	0.356699
	BOPA1_1291_936	3H	86.4	32	-0.260501	0.0140671
	BOPA2_12_30909	3H	86.4	0.5	-0.112343	0.0967579
	BOPA1_3787_1223	3H	88.2	0.5	0.268921	0.207478
	SCRI_RS_165444	3H	88.2	0.5	-0.100118	2.6661
	SCRI_RS_231007	3H	88.2	0.5	-0.0934327	0.317977
	BOPA1_3674_1352	3H	88.8	1	-0.0995224	0.149388
	BOPA2_12_10210	3H	89.1	3.5	0.245357	0.336252
	BOPA1_8984_579	3H	90.2	0.5	0.0895187	0.844087
	BOPA1_ABC10632_1_2_132	3H	90.2	0.5	-0.125231	0.738176
	SCRI_RS_130795	3H	90.2	0.5	0.0931892	0.147751
	SCRI_RS_235238	3H	90.2	0.5	-0.1024	0.469319
	SCRI_RS_115925	3H	90.6	0.5	-0.0946256	0.97845
	BOPA2_12_11255	3H	90.75	0.5	-0.0944775	0.610806
	BOPA2_12_10344	3H	90.9	1	-0.112055	1.38021
	BOPA2_12_10662	3H	90.9	1	0.23751	0.146482
	SCRI_RS_161385	3H	90.9	0.5	0.138049	0.49981
	SCRI_RS_238430	3H	90.9	2	0.108769	0.00801138
	SCRI_RS_3352	3H	90.9	1.5	0.0903952	0.144842
	SCRI_RS_80331	3H	90.9	6	0.107079	0.195438
	BOPA2_12_30342	3H	91.2	1	-0.116648	4.30053
	SCRI_RS_187928	3H	96.3	1.5	0.109472	0.0876551
	BOPA2_12_11392	3H	96.5	5	0.19955	0.364135
	SCRI_RS_140043	3H	96.5	0.5	0.402247	0.0792801
	SCRI_RS_172266	3H	96.5	1	0.115027	0.271879
	SCRI_RS_225641	3H	96.5	5.5	0.12691	0.7408
	BOPA2_12_30423	3H	96.7	8	0.109236	0.506404
	BOPA2_12_21081	3H	97.05	0.5	0.290685	0.445776
	BOPA1_5253_1318	3H	97.6	14.5	0.134265	0.492387
	SCRI_RS_149566	3H	97.8	1.5	0.139718	0.468952
	SCRI_RS_114333	3H	98.2	1	-0.107908	0.658147
	SCRI_RS_116542	3H	98.5	1.5	0.223986	0.0342311
	SCRI_RS_168981	3H	98.5	0.5	0.220915	0.13904
	SCRI_RS_237734	3H	98.5	32	0.140621	0.947241
	BOPA1_1435_670	3H	98.7	0.5	0.136791	0.356452
	BOPA2_12_10100	3H	98.7	40.5	0.14904	0.0364175
	SCRI_RS_138983	3H	98.7	3.5	0.193544	0.395411
	SCRI_RS_147984	3H	98.7	4	0.163466	0.213297
	BOPA1_ConsensusGBS0510_2	3H	98.9	0.5	-0.102848	0.0703941
	BOPA2_12_31329	3H	98.9	1	0.120141	0.391637
	SCRI_RS_13434	3H	98.9	0.5	0.0703267	0.233371
	SCRI_RS_153519	3H	98.9	0.5	0.0984515	0.576035
	BOPA1_2500_1514	3H	100.3	0.5	0.10256	0.745934
	SCRI_RS_156620	3H	100.3	4	0.162333	0.121316
	SCRI_RS_167825	3H	100.3	1	0.148296	0.867333
	SCRI_RS_131897	3H	100.4	2.5	-0.176724	2.594
	BOPA1_3315_749	3H	100.7	0.5	0.181349	0.0400213
	BOPA1_4025_300	3H	100.7	0.5	-0.130428	1.94569
	SCRI_RS_142964	3H	100.7	0.5	0.117267	1.38744
	SCRI_RS_163092	3H	100.7	5.5	0.122405	0.734313
	SCRI_RS_234342	3H	100.7	3	0.109765	0.193805
	BOPA2_12_10680	3H	103.8	5.5	0.115968	0.0739811
	SCRI_RS_159125	3H	103.8	1.5	0.293369	0.0669392
	SCRI_RS_236528	3H	103.8	2	0.0961246	0.92379
	SCRI_RS_5194	3H	103.8	0.5	0.124745	0.205432
	SCRI_RS_151711	3H	104.3	0.5	-0.084258	3.17997
	SCRI_RS_164290	3H	104.3	0.5	0.133452	2.98494
	BOPA2_12_31220	3H	104.5	0.5	-0.367261	2.60558
	SCRI_RS_192360	3H	104.5	0.5	-0.265256	2.07272
	SCRI_RS_14857	3H	105	0.5	0.115483	0.924213
	BOPA1_5488_1097	3H	106.1	2	-0.117541	1.74177
	BOPA2_12_30926	3H	107.05	0.5	0.223262	0.24326
	BOPA1_76_1059	3H	107.8	0.5	-0.182926	1.15561
	SCRI_RS_150063	3H	107.8	1.5	0.123287	0.0536074
	SCRI_RS_153414	3H	107.8	24	-0.141245	3.31797
	SCRI_RS_183638	3H	107.8	1.5	0.132184	0.268186
	SCRI_RS_203905	3H	107.8	6	0.119425	0.220761
	BOPA2_12_31525	3H	108.1	0.5	0.104206	1.42454
	SCRI_RS_138723	3H	108.4	1	-0.0891848	1.98219
	BOPA1_5260_462	3H	108.6	22.5	-0.147658	3.02839
	SCRI_RS_120973	3H	108.6	40	-0.179804	3.28486
	SCRI_RS_181071	3H	108.6	0.5	-0.24046	3.85034
	SCRI_RS_194623	3H	108.8	4	0.220316	0.0249551
	BOPA1_2335_1614	3H	109.2	1	-0.162095	3.58264
	BOPA2_12_30081	3H	109.2	6	0.112857	0.0124979
	BOPA2_12_30924	3H	109.2	1	-0.0949154	2.63065
	SCRI_RS_103215	3H	109.2	3.5	0.176836	2.35243
	SCRI_RS_165334	3H	109.2	0.5	-0.123206	2.30856
	BOPA2_12_20413	3H	109.5	0.5	-0.219875	0.0364264
	BOPA1_ABC06381_1_5_73	3H	109.8	1	0.115311	0.01124
	BOPA2_12_31238	3H	109.8	2	0.11859	1.99275
	BOPA1_4026_655	3H	115.9	0.5	0.155139	1.2225
	BOPA2_12_30972	3H	115.9	2.5	-0.0946306	3.94316
	SCRI_RS_146012	3H	116.4	3	0.0998739	0.0138896
	BOPA1_3718_1026	3H	117	0.5	0.109096	1.9553
	BOPA1_ABC08260_1_1_108	3H	117	0.5	-0.1031	1.94305
	BOPA2_12_10188	3H	117	0.5	0.204268	0.0534617
	BOPA2_12_10205	3H	117	0.5	0.131847	1.3533
	BOPA2_12_30973	3H	117	1.5	-0.119787	2.2898
	SCRI_RS_180027	3H	117.6	1	-0.102099	5.02393
	SCRI_RS_173004	3H	117.95	1	0.288635	0.509392
	SCRI_RS_13871	3H	120.7	5.5	-0.133879	3.71431
	SCRI_RS_189161	3H	120.7	2	-0.176827	3.80154
	BOPA2_12_10122	3H	120.9	5.5	0.171055	0.309834
	BOPA1_2754_1027	3H	122	0.5	0.12964	0.351726
	BOPA1_2847_485	3H	122	4	0.140841	0.574271
	SCRI_RS_235770	3H	122	55	0.261313	0.842699
QPs.3H-2	BOPA1_13379_171	3H	122.3	65	-0.224824	4.24565
	BOPA1_11657_398	3H	122.6	4	-0.102486	1.10461
	BOPA1_ABC13678_1_2_369	3H	122.6	23.5	0.133817	0.107283
	SCRI_RS_151733	3H	122.6	1.5	-0.132349	1.51029
	SCRI_RS_162863	3H	122.6	0.5	-0.0759716	2.71742
	SCRI_RS_202428	3H	122.6	0.5	-0.0877116	3.10672
	BOPA2_12_11154	3H	123.2	0.5	-0.409054	0.0212199
	BOPA2_12_31251	3H	123.4	1	-0.0672925	3.19263
	SCRI_RS_219896	3H	124.95	0.5	0.409601	0.0162021
	SCRI_RS_208688	3H	125.8	2	-0.12924	4.6283
	BOPA2_12_30367	3H	126.1	8.5	-0.138301	6.79734
	BOPA1_5334_1533	3H	126.7	2	0.115389	1.34059
	SCRI_RS_10016	3H	126.7	0.5	-0.189495	2.30028
	SCRI_RS_24545	3H	127.3	1	-0.132406	0.611107
	BOPA2_12_30137	3H	128	2.5	0.180501	0.462646
	SCRI_RS_194148	3H	128	8.5	0.109997	1.29289
	BOPA1_3949_1560	3H	128.6	4	-0.128596	2.05689
	SCRI_RS_106728	3H	128.6	0.5	-0.158442	2.11915
	SCRI_RS_113112	3H	128.6	0.5	0.157894	0.000119934
	SCRI_RS_201224	3H	128.6	3	-0.110183	2.76169
	SCRI_RS_204462	3H	128.6	1	0.122907	1.27277
	SCRI_RS_206881	3H	128.6	1	0.127201	1.44197
	SCRI_RS_231382	3H	128.8	2.5	-0.148864	0.0630878
	BOPA2_12_11208	3H	130.3	2	0.569728	0.096454
	BOPA2_12_21386	3H	131.3	19.5	-0.139567	1.95992
	BOPA2_12_31473	3H	131.6	1	-0.1885	4.13926
	SCRI_RS_175682	3H	131.6	10	0.105446	0.0122444
	SCRI_RS_183550	3H	131.6	3.5	0.124446	1.811
	BOPA2_12_10542	3H	131.7	2.5	-0.112175	2.50707
QPs.3H-3	SCRI_RS_209285	3H	131.7	98	-0.283628	5.60759
	SCRI_RS_168360	3H	131.8	2.5	-0.18015	1.87279
	SCRI_RS_205592	3H	132.4	21	0.161323	0.950113
	SCRI_RS_144559	3H	132.9	7.5	-0.180451	1.91345
	SCRI_RS_168977	3H	133.3	0.5	0.0743758	2.36429
	SCRI_RS_1793	3H	133.3	8.5	-0.136853	1.61648
	SCRI_RS_208633	3H	133.4	0.5	-0.0731485	2.43567
	BOPA1_7818_967	3H	135.3	0.5	-0.106259	2.12361
	SCRI_RS_184593	3H	135.3	0.5	-0.0802288	1.18633
	SCRI_RS_135155	3H	135.5	0.5	0.0809166	0.84017
	SCRI_RS_144313	3H	135.5	0.5	-0.216112	7.54558
	SCRI_RS_187742	3H	135.5	0.5	-0.0889952	1.23663
	SCRI_RS_129737	3H	135.6	2	-0.126882	0.101043
	SCRI_RS_10019	3H	136.6	0.5	0.293885	0.918759
	BOPA2_12_31161	3H	137.6	3	0.120615	0.808047
	SCRI_RS_208722	3H	137.6	2.5	-0.204745	1.22611
	BOPA2_12_31500	3H	137.9	0.5	-0.0835268	1.99995
	SCRI_RS_205663	3H	138.2	4	-0.12609	6.32867
	BOPA2_12_20421	3H	138.7	0.5	0.0983773	1.55723
	BOPA2_12_20505	3H	139	0.5	0.315941	0.0522147
	BOPA2_12_10564	3H	139.2	0.5	0.084706	1.02476
	BOPA2_12_30370	3H	139.2	0.5	-0.123651	0.245146
	SCRI_RS_204321	3H	139.2	0.5	0.134444	1.00854
	SCRI_RS_158679	3H	139.6	0.5	-0.224401	9.20695e-05
	BOPA1_4403_885	3H	142.1	1	-0.142525	1.28542
QPs.3H-4	BOPA2_12_20198	3H	142.1	80.5	0.40519	0.271796
	SCRI_RS_168042	3H	142.1	1.5	0.149272	0.478213
	SCRI_RS_224468	3H	142.1	2	-0.104266	1.93868
	SCRI_RS_235726	3H	142.1	17.5	-0.213743	2.60481
	BOPA2_12_30767	3H	142.15	0.5	0.193145	1.16804
	BOPA2_12_30960	3H	143.1	2	-0.0956522	1.11892
	SCRI_RS_176108	3H	143.5	1	0.120963	0.071427
	SCRI_RS_188420	3H	143.9	33	-0.130403	2.38672
	SCRI_RS_126369	3H	144	0.5	-0.0806983	1.21057
	BOPA1_4787_1746	3H	144.9	0.5	-0.16067	0.0498694
	SCRI_RS_180847	3H	145.3	0.5	-0.191629	1.76302
	SCRI_RS_49693	3H	145.5	4	0.234532	0.707457
	BOPA1_4643_867	3H	146	4	-0.234425	1.25077
	BOPA1_4737_368	3H	146.1	0.5	0.130324	1.3332
	BOPA2_12_10014	3H	146.1	1	0.139206	0.00529598
	SCRI_RS_127719	3H	146.4	4	0.0921135	0.0500499
	SCRI_RS_156315	3H	146.5	3	0.135603	1.12276
	SCRI_RS_192891	3H	146.65	0.5	0.223744	1.23095
	BOPA2_12_30736	3H	148.2	0.5	-0.0907213	1.66751
	SCRI_RS_142818	3H	148.2	7.5	-0.0980818	0.937958
	BOPA2_12_30229	3H	148.4	0.5	-0.128741	0.000931867
	SCRI_RS_16311	3H	148.4	0.5	-0.0748356	0.214854
	SCRI_RS_204353	3H	148.4	1	-0.157305	0.00017162
	SCRI_RS_237894	3H	148.4	0.5	-0.0704649	0.285657
	SCRI_RS_216865	3H	148.6	0.5	-0.182427	1.41458
	SCRI_RS_230717	3H	148.7	0.5	-0.130107	1.12417
	SCRI_RS_236603	3H	154.8	2	-0.103179	0.662081
	SCRI_RS_162720	3H	154.85	0.5	-0.0936141	4.24023
	BOPA1_13494_110	3H	154.9	0.5	-0.0634594	0.358982
	BOPA1_5399_139	3H	154.9	0.5	-0.086989	0.548811
	BOPA2_12_10981	3H	154.9	8	-0.309887	0.18058
	BOPA2_12_30135	3H	154.9	48.5	-0.11371	2.53242
	SCRI_RS_128375	3H	154.9	39.5	-0.128053	2.9314
	SCRI_RS_143505	3H	154.9	0.5	-0.216071	0.733031
	SCRI_RS_159189	3H	154.9	0.5	-0.111339	2.73537
	SCRI_RS_160338	3H	154.9	0.5	-0.0816755	0.963362
	SCRI_RS_184261	3H	154.9	0.5	0.110369	1.62802
	SCRI_RS_237738	3H	154.9	0.5	0.133607	0.386404
	BOPA1_8752_523	3H	155	0.5	0.127111	0.377162
	SCRI_RS_150051	4H	0	1	0.0701857	0.414613
	BOPA2_12_30764	4H	0.3	30	0.0828311	0.743323
	SCRI_RS_185058	4H	0.4	0.5	-0.0947481	0.046284
	SCRI_RS_164381	4H	0.5	5.5	0.066569	1.07585
	SCRI_RS_236981	4H	0.6	1.5	0.0841645	0.635633
	SCRI_RS_170785	4H	0.8	0.5	0.0521822	0.0258908
	BOPA2_12_21117	4H	0.95	0.5	-0.197544	0.167062
	BOPA2_12_31324	4H	1.1	1	0.0900725	0.455225
	SCRI_RS_149873	4H	1.1	0.5	-0.103122	0.331642
	SCRI_RS_173731	4H	1.1	0.5	0.0718476	0.0507037
	BOPA2_12_11020	4H	3.5	3.5	0.0966627	0.48505
	BOPA2_12_11485	4H	3.5	1	-0.208941	0.0717299
	BOPA2_12_31486	4H	3.5	1.5	0.126312	0.51513
	SCRI_RS_203148	4H	3.5	1	0.15462	0.144964
	SCRI_RS_206744	4H	3.5	1	-0.0702555	0.0198902
	SCRI_RS_219136	4H	3.5	3.5	0.0944074	0.571582
	SCRI_RS_231066	4H	3.5	4.5	0.116541	0.158657
	BOPA1_1996_652	4H	3.6	0.5	0.10533	0.0362325
	BOPA2_12_20618	4H	14.9	25.5	0.282932	0.71218
	BOPA2_12_30540	4H	14.9	3	0.0670632	0.17084
	SCRI_RS_190426	4H	14.9	1	0.082955	0.031723
	SCRI_RS_220110	4H	14.9	3	0.0728083	0.0783642
	BOPA1_8724_1282	4H	18.55	0.5	0.26771	7.75345e-05
	BOPA2_12_30150	4H	19.9	5.5	0.085207	0.351134
	BOPA2_12_10626	4H	20.9	1.5	-0.0851964	0.244268
	SCRI_RS_154075	4H	21.2	1.5	0.10761	0.0191622
	SCRI_RS_58772	4H	22.2	0.5	0.137386	0.0321648
	SCRI_RS_98443	4H	22.2	0.5	0.103059	0.0308826
	BOPA1_3687_271	4H	25.7	4	-0.0801925	0.087059
	BOPA1_6208_987	4H	25.8	0.5	-0.113279	0.0621352
	BOPA1_2832_377	4H	25.9	0.5	0.0943074	0.21036
	SCRI_RS_39834	4H	26.3	1	-0.109224	0.333077
	SCRI_RS_225074	4H	26.6	0.5	0.204228	0.00466132
	BOPA1_4616_503	4H	26.8	3	-0.174263	1.03981
	BOPA1_8901_1446	4H	27.5	1	0.0113448	0.00277844
	BOPA2_12_30907	4H	27.5	6	-0.0704018	0.266657
	SCRI_RS_238822	4H	27.5	3	-0.0740678	0.622796
	SCRI_RS_143144	4H	28.1	0.5	-0.0777137	0.0654915
	BOPA2_12_31164	4H	29.8	8	-0.0983111	1.16893
	BOPA2_12_30864	4H	34.3	1	-0.0706025	0.486609
	BOPA2_12_30865	4H	34.3	1.5	0.290526	0.804674
	SCRI_RS_209362	4H	35.9	0.5	-0.064164	0.832911
	BOPA2_12_10860	4H	39.8	0.5	0.139583	0.72705
	SCRI_RS_161528	4H	40	3	-0.0812561	0.0162937
	BOPA2_12_10347	4H	42.1	1	-0.154523	0.0431851
	BOPA2_12_11382	4H	42.1	0.5	-0.316523	0.0706061
	BOPA1_10255_529	4H	43.3	0.5	0.0641094	0.000501312
	SCRI_RS_190764	4H	43.5	1	-0.104519	0.000694484
	SCRI_RS_9296	4H	44.1	2	-0.125963	0.510708
	BOPA1_1180_70	4H	45.7	1.5	-0.0680338	0.255205
	BOPA2_12_11112	4H	45.7	0.5	0.532055	0.0444713
	BOPA2_12_30187	4H	45.7	9	-0.147284	0.102047
	SCRI_RS_110052	4H	49.7	3	-0.208243	1.49443
	SCRI_RS_203147	4H	49.7	0.5	-0.133502	0.0724505
	BOPA1_ABC24906_1_1_279	4H	49.9	14.5	-0.13613	1.29809
	BOPA2_12_30597	4H	49.9	1.5	0.109485	0.0981178
	SCRI_RS_137360	4H	49.9	2	0.0816095	0.304136
	SCRI_RS_154081	4H	49.9	3	0.122319	0.477601
	SCRI_RS_164612	4H	49.9	1	0.0875579	0.660387
	SCRI_RS_207030	4H	49.9	9.5	0.0996389	0.505409
	SCRI_RS_222133	4H	49.9	0.5	0.182097	0.424091
	SCRI_RS_9618	4H	49.9	1.5	0.129606	0.274472
	SCRI_RS_157310	4H	50.6	0.5	0.0952025	0.192418
	SCRI_RS_188580	4H	50.6	0.5	-0.326016	0.640958
	BOPA2_12_21029	4H	50.65	0.5	0.128524	0.0732868
	BOPA1_4544_461	4H	50.7	13	0.184455	0.0969044
	SCRI_RS_140586	4H	50.7	1.5	-0.122848	0.878202
	BOPA2_12_30993	4H	50.8	0.5	0.0855249	0.00979536
	SCRI_RS_1396	4H	50.8	0.5	0.21223	1.08712
	SCRI_RS_168580	4H	50.8	1	-0.149629	0.709128
	SCRI_RS_184107	4H	50.8	6.5	-0.115004	0.440678
	SCRI_RS_219128	4H	50.8	1	-0.184283	0.620734
	BOPA2_12_30525	4H	50.85	0.5	0.194404	2.82097e-06
	SCRI_RS_144321	4H	50.85	0.5	-0.0992882	0.0605092
	BOPA1_454_1502	4H	51	4.5	-0.134321	0.470955
	BOPA2_12_30488	4H	51	1	-0.148908	0.327507
	BOPA2_12_30878	4H	51	0.5	-0.10937	0.156984
	BOPA2_12_31360	4H	51	7.5	0.156634	0.0147639
	BOPA2_12_31382	4H	51	17	-0.200757	0.280015
	SCRI_RS_145379	4H	51	6	0.299575	0.244384
	SCRI_RS_157666	4H	51	5.5	-0.119346	0.0786987
	SCRI_RS_190401	4H	51	9	-0.192146	0.335873
	SCRI_RS_192458	4H	51	28	0.113038	0.0444239
	SCRI_RS_226221	4H	51	0.5	-0.0742752	1.02715
	SCRI_RS_101389	4H	51.1	0.5	-0.143522	1.12349
	BOPA2_12_30866	4H	51.2	0.5	0.236878	0.212593
	BOPA2_12_11269	4H	51.3	1	0.0249586	0.335344
	BOPA2_12_11315	4H	51.3	2	-0.183139	0.367507
	BOPA2_12_20831	4H	51.3	0.5	0.0861134	0.628552
	BOPA2_12_21442	4H	51.3	0.5	-0.0908265	0.395661
	SCRI_RS_74014	4H	51.3	1.5	-0.0864268	0.48203
	SCRI_RS_10216	4H	51.4	3.5	-0.135458	1.34973
	SCRI_RS_194316	4H	51.4	1.5	0.189146	1.32736
	SCRI_RS_239237	4H	51.4	0.5	0.442452	0.289967
	BOPA1_3489_854	4H	51.9	1	-0.130172	0.808724
	BOPA2_12_30450	4H	51.9	1.5	-0.0804137	0.795871
	SCRI_RS_151735	4H	51.9	0.5	0.242562	0.137077
	BOPA1_2028_1571	4H	52.2	1	-0.121077	0.729872
	BOPA2_12_30605	4H	52.2	2.5	0.197402	0.00472459
	SCRI_RS_231739	4H	52.2	5	-0.11422	1.14102
	BOPA1_8122_734	4H	52.3	4	-0.138438	0.462504
	BOPA2_12_11063	4H	52.3	1.5	0.231923	0.0556809
	SCRI_RS_10607	4H	52.3	45.5	-0.167061	0.380267
	SCRI_RS_150603	4H	52.3	11	-0.126553	1.04116
	SCRI_RS_153459	4H	52.3	1	-0.129106	0.321577
	SCRI_RS_194649	4H	52.3	1	0.146072	0.491377
	SCRI_RS_198888	4H	52.3	0.5	-0.0761334	0.264803
	SCRI_RS_220697	4H	52.3	1	-0.104198	0.416729
	BOPA1_7942_948	4H	52.5	2	-0.117717	0.964993
	BOPA1_3699_1543	4H	53.9	0.5	-0.236058	2.52157
	BOPA1_10346_92	4H	54	0.5	0.152585	0.170598
	SCRI_RS_147636	4H	54	0.5	0.0707025	0.0213504
	SCRI_RS_155554	4H	54	0.5	0.125337	0.389069
	SCRI_RS_206025	4H	54	1.5	-0.0998481	0.572359
	SCRI_RS_221172	4H	54	0.5	-0.110205	1.04759
	BOPA1_3078_2190	4H	54.3	0.5	0.218518	0.000529619
	BOPA2_12_11108	4H	54.3	4.5	-0.173055	0.77512
	BOPA2_12_30995	4H	54.3	3.5	-0.105049	0.642837
	BOPA2_12_31462	4H	54.3	2	-0.126811	0.719532
	SCRI_RS_141730	4H	54.3	0.5	0.101253	0.456575
	SCRI_RS_14612	4H	54.5	0.5	0.117566	0.00419391
	SCRI_RS_187704	4H	54.6	0.5	-0.0867318	0.0545706
	SCRI_RS_123275	4H	55.25	1	0.164417	0.0611246
	BOPA1_5848_1413	4H	55.7	1.5	-0.131583	0.995516
	SCRI_RS_195935	4H	55.7	0.5	0.0864067	0.270986
	BOPA1_7560_538	4H	55.95	1.5	0.163639	0.107476
	BOPA1_3644_1483	4H	56.2	2	0.0774501	0.199734
	SCRI_RS_164698	4H	56.2	2	0.09997	0.195196
	SCRI_RS_167567	4H	56.2	0.5	0.113224	0.145306
	SCRI_RS_182555	4H	56.2	1.5	0.0697607	0.276983
	SCRI_RS_224629	4H	56.2	2	-0.145048	1.19871
	BOPA1_ABC08788_1_1_329	4H	57.3	0.5	-0.165538	0.925764
	BOPA1_2977_1925	4H	57.5	1.5	0.0883436	0.0447387
	SCRI_RS_136648	4H	57.5	1	0.130054	0.13902
	BOPA1_4276_1082	4H	58.4	15.5	0.116004	0.0187732
	SCRI_RS_109600	4H	58.4	1	0.237941	0.054805
	BOPA1_6326_1032	4H	58.45	0.5	0.358721	0.208718
	SCRI_RS_135365	4H	59.5	0.5	0.0973444	0.00555801
	SCRI_RS_196044	4H	59.6	1	0.274154	0.731105
	SCRI_RS_147712	4H	60	1.5	-0.136515	0.57495
	SCRI_RS_218193	4H	60.1	0.5	0.152877	0.138914
	SCRI_RS_225248	4H	60.1	0.5	-0.13471	0.349311
	SCRI_RS_165031	4H	60.3	1	-0.142116	0.265917
	BOPA2_12_30904	4H	60.6	5.5	0.128997	0.0211666
	SCRI_RS_134620	4H	60.6	0.5	-0.0732452	0.313565
	BOPA1_5273_894	4H	60.7	2	0.0911174	0.382179
	BOPA2_12_30906	4H	60.7	0.5	0.120858	0.0624591
	SCRI_RS_213542	4H	60.7	1.5	0.116243	0.0591567
	BOPA1_4139_888	4H	60.8	1.5	-0.213369	0.368347
	SCRI_RS_10205	4H	61.05	5.5	0.139135	0.0221246
	BOPA1_ABC09432_1_1_160	4H	61.5	1	0.123029	0.0183044
	BOPA1_6464_1115	4H	62.5	4	-0.108869	0.0176733
	SCRI_RS_195017	4H	62.5	16	-0.144177	1.36123
	SCRI_RS_8092	4H	62.5	1.5	-0.132735	0.191984
	SCRI_RS_139806	4H	63.4	3.5	0.112803	0.125904
	BOPA1_424_423	4H	63.7	0.5	0.0714693	0.00502221
	BOPA1_3549_743	4H	64	1	-0.0651101	0.131175
	BOPA1_ConsensusGBS0589_1	4H	67	33.5	-0.248946	0.23051
	SCRI_RS_157650	4H	67.6	1	-0.12258	0.0127592
	SCRI_RS_160624	4H	67.6	2.5	0.103979	0.506268
	SCRI_RS_20701	4H	67.6	1.5	-0.0962444	0.218451
	SCRI_RS_239956	4H	67.6	2.5	-0.0818797	0.288037
	BOPA1_2490_1786	4H	67.7	6.5	-0.0823071	0.506062
	BOPA1_ABC14714_1_1_162	4H	67.7	1.5	-0.0650418	0.243247
	SCRI_RS_159331	4H	67.7	1	-0.105421	0.626253
	BOPA1_6172_773	4H	68.95	1	-0.281409	0.122161
	BOPA2_12_20143	4H	70.3	1.5	-0.145048	0.73037
	SCRI_RS_175327	4H	70.3	2	0.214802	0.0172256
	BOPA1_8653_475	4H	73.5	1	-0.154693	0.0457278
	SCRI_RS_179438	4H	73.5	0.5	-0.093013	0.0948422
	SCRI_RS_164399	4H	76.3	0.5	0.298446	0.456163
	BOPA1_4051_1101	4H	78.4	0.5	-0.108589	1.76473
	BOPA1_2196_195	4H	78.5	1	-0.0971275	0.213284
	BOPA1_9149_1316	4H	78.5	1.5	-0.0804493	0.0414005
	BOPA2_12_31231	4H	78.5	0.5	-0.0506068	0.0287681
	SCRI_RS_13460	4H	78.5	0.5	-0.0764069	0.0112385
	SCRI_RS_165833	4H	78.5	0.5	0.134928	0.240017
	SCRI_RS_181725	4H	78.5	1.5	0.27831	0.485609
	SCRI_RS_223734	4H	78.7	0.5	0.102913	0.00252089
	SCRI_RS_7523	4H	78.7	1.5	0.21623	0.562531
	BOPA1_4988_858	4H	78.8	31.5	0.136872	0.189661
	BOPA1_ABC09154_1_1_250	4H	80.15	0.5	0.396564	0.0351012
	BOPA2_12_31246	4H	80.5	4.5	0.104351	0.0851778
	BOPA1_4986_1214	4H	80.9	10.5	0.123566	0.0329234
	SCRI_RS_176669	4H	80.9	0.5	-0.368147	0.00414066
	BOPA2_12_10670	4H	81.2	0.5	0.0831366	0.0998394
	SCRI_RS_134956	4H	81.2	1.5	0.0777898	0.036259
	BOPA2_12_31523	4H	81.4	2.5	0.354584	1.06575
	BOPA2_12_10022	4H	82.8	11	-0.1057	0.175698
	BOPA1_2400_956	4H	85.45	1	-0.0198823	0.801373
	BOPA1_5245_304	4H	85.45	2	0.215829	0.0685586
	SCRI_RS_210971	4H	85.8	0.5	0.07895	0.0962172
	BOPA1_5611_811	4H	90.9	1.5	-0.0602009	0.393552
	SCRI_RS_165236	4H	90.9	0.5	-0.0585261	0.0995253
	BOPA2_12_30232	4H	91.1	4.5	-0.264578	0.854051
	BOPA1_4361_1867	4H	91.3	1	0.225502	0.781737
	SCRI_RS_172072	4H	91.3	4	-0.0809626	0.226111
	SCRI_RS_129218	4H	91.7	12	0.191427	0.0611101
	BOPA2_12_30718	4H	97.2	0.5	0.0838295	0.355478
	SCRI_RS_11114	4H	97.2	3	0.241477	0.976128
	SCRI_RS_182626	4H	97.2	1	0.0787167	0.0262794
	SCRI_RS_189881	4H	97.2	21	0.278378	0.94125
	BOPA1_4919_1051	4H	97.3	0.5	-0.194923	1.37092
	SCRI_RS_169580	4H	97.3	0.5	0.116818	0.532527
	SCRI_RS_205975	4H	97.3	0.5	0.0847954	0.0799016
	BOPA1_7550_562	4H	97.6	4.5	0.148933	0.317598
	BOPA2_12_30554	4H	97.7	1	0.116751	0.0197189
	SCRI_RS_14487	4H	99.1	26.5	0.116523	0.0553586
	SCRI_RS_168581	4H	99.1	3	-0.119106	0.589866
	SCRI_RS_228030	4H	99.1	1	0.146597	0.505161
	SCRI_RS_235688	4H	99.4	1	-0.39069	0.524066
	BOPA2_12_11139	4H	99.6	1	-0.0853768	0.0690982
	BOPA2_12_30539	4H	99.7	1	0.219325	0.217351
	BOPA2_12_30988	4H	100.6	0.5	0.11401	0.00117521
	SCRI_RS_131671	4H	100.6	1	0.0998703	0.180755
	SCRI_RS_207853	4H	100.6	6	-0.102927	0.677964
	SCRI_RS_156130	4H	102	3	0.0867357	0.0180412
	SCRI_RS_148773	4H	102.2	7.5	0.303756	0.172879
	BOPA1_6519_812	4H	102.6	1.5	-0.1704	0.761507
	SCRI_RS_157611	4H	103.8	1	0.0801576	0.118519
	SCRI_RS_160461	4H	103.8	0.5	0.142247	0.679837
	BOPA2_12_11233	4H	103.9	1	-0.0954137	0.169356
	BOPA2_12_20237	4H	103.9	3.5	-0.120303	0.273659
	BOPA1_5692_310	4H	104	0.5	-0.158619	0.241629
	SCRI_RS_192689	4H	104	5.5	-0.103115	0.0178938
	BOPA1_4861_640	4H	110.2	2	-0.0904209	0.816237
	BOPA2_12_11194	4H	110.2	1.5	0.132422	0.0535299
	SCRI_RS_196076	4H	110.2	0.5	0.114783	0.602647
	SCRI_RS_76975	4H	110.2	1	-0.122295	0.777988
	SCRI_RS_157866	4H	110.7	1.5	-0.126482	2.04508
	SCRI_RS_170170	4H	110.7	9.5	-0.268815	0.0693265
	BOPA1_4170_1094	4H	111.1	2	-0.188395	0.215317
	BOPA1_4160_1365	4H	111.3	0.5	-0.0962366	0.670988
	BOPA1_6019_296	4H	111.3	0.5	0.0772695	1.05397
	SCRI_RS_140963	4H	111.3	0.5	-0.0834234	1.53407
	SCRI_RS_192456	4H	111.3	19	0.115404	0.0194527
	SCRI_RS_216855	4H	111.3	1	0.235937	0.220789
	BOPA2_12_10032	4H	113.1	1	0.235663	0.113623
	BOPA1_2878_574	4H	113.4	0.5	-0.38159	1.54815
	BOPA1_4152_573	4H	113.4	0.5	0.0732992	1.30795
	BOPA2_12_30873	4H	113.4	1.5	-0.085194	0.806072
	BOPA2_12_31219	4H	113.4	0.5	-0.31518	0.0602033
	BOPA2_12_31422	4H	113.4	5	0.136401	0.0736532
	SCRI_RS_133334	4H	113.4	0.5	-0.0755571	2.07052
	SCRI_RS_142177	4H	113.4	3	-0.0954089	2.12597
	SCRI_RS_142924	4H	113.4	0.5	-0.0623398	1.85214
	SCRI_RS_157277	4H	113.4	0.5	-0.0805782	1.24185
	SCRI_RS_179695	4H	113.4	1	0.129222	0.075954
	SCRI_RS_181566	4H	113.4	1	-0.137997	0.0206244
	SCRI_RS_188329	4H	113.4	0.5	0.319159	1.21852
	SCRI_RS_189599	4H	113.4	0.5	-0.0825382	1.31487
	SCRI_RS_222936	4H	113.4	1.5	0.0967828	0.405948
	SCRI_RS_7809	4H	113.4	1	-0.127696	0.108142
	SCRI_RS_13454	4H	113.7	0.5	0.150135	0.0385303
	SCRI_RS_238901	4H	113.7	1	0.105664	0.0256371
	SCRI_RS_188829	4H	115.2	1	-0.0899539	0.136421
	SCRI_RS_66181	4H	115.2	1	-0.0716507	0.100215
	BOPA2_12_30543	5H	0	3.5	0.120694	0.187805
	BOPA1_3417_1451	5H	0.1	0.5	0.0771908	0.0502686
	SCRI_RS_147811	5H	1	0.5	0.041852	0.180765
	SCRI_RS_109375	5H	1.1	2.5	0.0877814	0.258903
	BOPA2_12_31022	5H	1.5	0.5	0.0792308	0.0142948
	BOPA2_12_31023	5H	1.6	1	-0.0836321	0.083438
	SCRI_RS_133909	5H	1.6	0.5	0.0470608	0.00975722
	BOPA2_12_20257	5H	1.7	0.5	0.183298	0.0758158
	SCRI_RS_141591	5H	1.7	7	-0.0828453	0.813829
	SCRI_RS_204607	5H	2.75	1.5	0.213456	0.029109
	SCRI_RS_236640	5H	3.8	2	0.0929371	0.0542073
	BOPA1_1582_63	5H	4.2	1.5	-0.0818542	0.429606
	BOPA2_12_31326	5H	4.2	1	-0.300872	2.27787
	BOPA2_12_31094	5H	8.6	1	0.0581735	0.347108
	SCRI_RS_155555	5H	8.6	2.5	0.0662319	0.61523
	SCRI_RS_169138	5H	8.6	0.5	0.0548655	0.0520481
	SCRI_RS_179365	5H	8.6	0.5	0.100069	0.031221
	SCRI_RS_225187	5H	8.6	0.5	0.124789	0.298051
	SCRI_RS_228061	5H	8.6	11	0.104537	0.0314087
	SCRI_RS_214760	5H	9.3	6	0.0728762	0.78843
	SCRI_RS_143952	5H	10.8	4	0.0950757	0.231441
	BOPA1_10207_1024	5H	12	3	0.0707296	0.691244
	BOPA2_12_30714	5H	12	0.5	-0.317585	0.0291708
	SCRI_RS_108541	5H	12	0.5	0.116987	0.421451
	SCRI_RS_133600	5H	12	9	0.0816141	1.3012
	SCRI_RS_150014	5H	12	5.5	0.0814889	0.867922
	SCRI_RS_179260	5H	13.2	1	-0.115075	0.0943896
	SCRI_RS_182131	5H	13.3	0.5	-0.108866	0.484424
	SCRI_RS_192396	5H	14.2	0.5	0.0696498	0.412509
	SCRI_RS_149877	5H	14.5	0.5	0.245819	0.405257
	SCRI_RS_184564	5H	15.6	20	0.0744134	1.58731
	SCRI_RS_232930	5H	15.6	0.5	-0.0833486	0.170914
	SCRI_RS_157444	5H	17.6	8	0.202126	0.272894
	BOPA1_5086_1239	5H	17.9	2	0.235686	0.00410488
	BOPA1_9608_371	5H	18.2	0.5	0.0790137	0.0946342
	SCRI_RS_194819	5H	23.2	11	0.11798	0.485675
	SCRI_RS_190770	5H	23.4	0.5	0.354292	0.000956408
	SCRI_RS_160739	5H	23.6	2	0.0698684	0.345761
	SCRI_RS_170761	5H	23.6	2.5	0.0709333	0.252671
	SCRI_RS_189323	5H	23.6	1.5	-0.10625	0.148474
	SCRI_RS_189936	5H	23.6	1.5	-0.248803	0.0201542
	SCRI_RS_203585	5H	23.6	5	0.0736958	0.0789912
	SCRI_RS_205100	5H	29.1	2	0.0890727	0.341354
	SCRI_RS_203117	5H	30.1	2	0.089049	1.75697
	SCRI_RS_175087	5H	30.4	0.5	0.0909067	0.0819701
	SCRI_RS_104699	5H	30.45	1.5	-0.229972	2.61353
	SCRI_RS_156016	5H	30.6	1.5	-0.0938533	0.14688
	SCRI_RS_144042	5H	30.8	0.5	0.0619706	0.0263297
	SCRI_RS_171189	5H	31.3	2.5	0.0844777	0.0192483
	BOPA2_12_10864	5H	35.85	0.5	-0.486736	0.00278843
	BOPA1_4334_482	5H	39.5	1.5	-0.0904822	0.0127957
	BOPA2_12_31521	5H	39.5	0.5	0.105476	0.795868
	SCRI_RS_126187	5H	39.5	2.5	0.192039	0.972766
	SCRI_RS_7368	5H	39.5	0.5	0.0970395	0.417206
	SCRI_RS_207769	5H	40	5	-0.153223	0.0254026
	BOPA2_12_31410	5H	40.6	3	-0.244828	0.918794
	SCRI_RS_160471	5H	40.8	0.5	-0.0799373	0.145523
	SCRI_RS_157728	5H	41	50	0.100449	0.78293
	SCRI_RS_133674	5H	41.2	0.5	0.0812357	0.00133094
	SCRI_RS_185617	5H	41.65	0.5	0.169733	0.239828
	SCRI_RS_204593	5H	41.7	8.5	0.0923083	0.661076
	SCRI_RS_229712	5H	41.7	1.5	-0.0748301	0.318557
	SCRI_RS_171426	5H	41.75	7	-0.161257	0.598844
	SCRI_RS_103840	5H	41.8	1	-0.110531	0.153403
	SCRI_RS_12495	5H	41.8	0.5	-0.268982	0.154788
	SCRI_RS_222345	5H	42.2	0.5	-0.205124	0.0346261
	BOPA1_ConsensusGBS0019_1	5H	42.8	0.5	-0.174654	0.822918
	BOPA2_12_31257	5H	42.8	12.5	-0.202169	1.23307
	SCRI_RS_141756	5H	42.8	0.5	-0.125514	1.10459
	SCRI_RS_201097	5H	42.8	2.5	0.126668	0.170524
	SCRI_RS_216162	5H	42.8	5	0.1588	0.25486
	SCRI_RS_90293	5H	42.9	3	-0.264954	1.89087
	SCRI_RS_138727	5H	43	0.5	-0.154236	0.0581483
	SCRI_RS_161221	5H	43.5	0.5	-0.348159	0.179737
	SCRI_RS_171812	5H	43.7	2	0.237607	0.317316
	BOPA1_9766_787	5H	44	4	-0.106856	0.0815674
	SCRI_RS_238123	5H	44	0.5	0.138959	0.0598611
	SCRI_RS_238458	5H	44	1.5	0.340978	0.231584
	BOPA2_12_31431	5H	44.1	15	-0.18973	0.484455
	SCRI_RS_181514	5H	44.1	0.5	0.187804	0.000120129
	BOPA1_1286_990	5H	44.2	0.5	0.283769	0.105447
	BOPA1_2225_2611	5H	44.2	0.5	-0.136708	0.0077004
	BOPA1_4154_364	5H	44.2	0.5	0.0586455	0.00205568
	BOPA1_7276_942	5H	44.2	5.5	-0.157223	0.0149519
	BOPA1_8852_318	5H	44.2	0.5	0.223999	0.202566
	BOPA2_12_30454	5H	44.2	1	0.209012	0.124619
	SCRI_RS_109468	5H	44.2	0.5	0.139412	0.0254618
	SCRI_RS_134444	5H	44.2	1	-0.20779	0.15838
	SCRI_RS_144850	5H	44.2	3	0.197479	0.0295764
	SCRI_RS_151755	5H	44.2	4.5	0.10823	1.02035
	SCRI_RS_168105	5H	44.2	6	0.102068	0.0390405
	SCRI_RS_175637	5H	44.2	0.5	0.0838541	0.688213
	SCRI_RS_188359	5H	44.2	0.5	-0.0840302	0.18297
	SCRI_RS_203128	5H	44.2	1	-0.141412	0.0528884
	SCRI_RS_237910	5H	44.2	0.5	-0.11349	0.0823613
	BOPA1_4392_450	5H	44.5	0.5	0.0666074	0.209182
	BOPA1_8320_955	5H	44.5	0.5	0.109361	0.773437
	SCRI_RS_41519	5H	44.5	0.5	0.0900205	1.54462
	BOPA2_12_30214	5H	44.8	0.5	-0.0837122	0.0653593
	SCRI_RS_148870	5H	44.8	0.5	-0.125143	0.023304
	SCRI_RS_182407	5H	44.8	0.5	-0.0985623	0.121458
	BOPA2_12_20059	5H	45.1	1.5	-0.10421	0.741603
	SCRI_RS_211940	5H	46.2	0.5	0.0809705	0.573562
	SCRI_RS_150803	5H	46.3	1.5	-0.0789425	0.0640935
	BOPA1_12045_83	5H	46.7	2.5	0.161821	0.288176
	SCRI_RS_182177	5H	46.7	1	0.116406	0.276267
	SCRI_RS_231244	5H	46.7	1.5	-0.209681	0.263877
	SCRI_RS_171243	5H	46.9	1	-0.307907	0.838466
	SCRI_RS_147429	5H	47.2	15	0.143048	0.362613
	BOPA2_12_31183	5H	47.5	1	0.0852291	0.233849
	BOPA1_1992_1714	5H	47.7	0.5	0.0790979	0.15127
	BOPA1_4565_1583	5H	47.7	1	0.094861	0.180557
	BOPA2_12_10306	5H	47.7	6	0.133359	0.266242
	SCRI_RS_234598	5H	47.7	2.5	0.105657	0.313665
	BK_11	5H	47.8	0.5	-0.0795225	0.0182464
	BOPA2_12_31062	5H	47.8	1	-0.114418	0.0736268
	BOPA1_ABC09365_1_3_378	5H	48.2	0.5	-0.0765573	0.131353
	BOPA2_12_31034	5H	48.2	0.5	0.177986	1.1582
	SCRI_RS_188367	5H	48.2	0.5	-0.141126	0.000914409
	BOPA1_ABC17741_1_2_493	5H	48.3	1.5	0.257011	0.0624625
	BOPA1_ABC07010_1_2_150	5H	48.8	0.5	-0.118723	0.033532
	BOPA2_12_11385	5H	48.8	2	-0.0657275	0.024736
	BOPA2_12_30011	5H	48.8	0.5	-0.0685652	0.0184545
	BOPA2_12_31280	5H	48.8	1	-0.0946823	0.0209583
	BOPA2_12_31240	5H	49.85	2	0.112313	0.477446
	BOPA1_2906_1177	5H	50	0.5	0.060115	0.0360796
	SCRI_RS_137249	5H	50	0.5	0.0902193	0.00143979
	SCRI_RS_1386	5H	51.5	7.5	-0.178304	0.730723
	SCRI_RS_167829	5H	51.5	2.5	0.0803682	0.0667564
	SCRI_RS_174326	5H	51.5	2	0.0705094	0.329497
	SCRI_RS_174091	5H	51.6	16	0.297863	0.073683
	BOPA1_7504_485	5H	52.3	0.5	0.198383	0.0291232
	SCRI_RS_231238	5H	52.3	0.5	0.0749014	0.0134024
	BOPA1_ABC10441_1_4_203	5H	55.6	1	-0.0787846	0.0752247
	BOPA2_12_10203	5H	55.6	1.5	0.0931959	0.0194126
	BOPA2_12_20297	5H	55.6	0.5	-0.07926	0.109185
	SCRI_RS_162773	5H	55.6	0.5	-0.0624249	0.356978
	SCRI_RS_197571	5H	55.6	2.5	0.12808	0.0869246
	BOPA1_1583_522	5H	60.5	6.5	0.107924	0.109171
	BOPA1_5799_578	5H	60.5	4	0.0721923	0.143479
	BOPA1_6714_579	5H	60.5	0.5	0.100042	0.00130385
	BOPA2_12_10633	5H	60.5	2	0.102599	0.561809
	BOPA2_12_11515	5H	60.5	0.5	0.126947	0.121328
	BOPA2_12_21128	5H	60.5	0.5	0.0800537	0.032829
	BOPA2_12_30719	5H	60.5	12	-0.171696	0.128034
	BOPA1_171_1301	5H	62.5	0.5	0.0819011	0.0521431
	BOPA2_12_10140	5H	62.5	29	-0.149443	0.0424232
	SCRI_RS_140294	5H	62.5	1	0.0745098	0.34868
	BOPA2_12_10674	5H	69.3	2	0.269427	0.0222873
	SCRI_RS_152347	5H	69.3	3.5	0.0889211	0.103814
	BOPA1_9745_628	5H	69.7	1	0.301838	0.0103584
	BOPA1_1786_297	5H	70.1	0.5	0.0706831	0.0697686
	SCRI_RS_111826	5H	70.1	0.5	0.105072	0.0103789
	SCRI_RS_12887	5H	70.1	2	0.075777	0.0181052
	SCRI_RS_165919	5H	74.7	0.5	0.133529	0.187791
	BOPA1_6833_658	5H	74.9	0.5	-0.169688	0.00619823
	SCRI_RS_224839	5H	74.9	3	-0.13825	0.377245
	SCRI_RS_240114	5H	74.9	0.5	0.0825694	0.0163927
	SCRI_RS_196566	5H	75.15	3.5	0.0594559	0.184726
	BOPA2_12_20359	5H	75.25	0.5	0.143405	0.0993137
	BOPA1_370_443	5H	75.6	12.5	0.221295	0.429042
	BOPA2_12_31361	5H	75.6	6	0.0973473	0.0141184
	SCRI_RS_161118	5H	75.6	0.5	-0.107173	0.0313836
	SCRI_RS_212784	5H	75.6	4	0.0928824	0.056433
	BOPA2_12_10930	5H	75.9	10	0.391054	0.300745
	BOPA2_12_21497	5H	76	4	-0.168591	0.0866999
	SCRI_RS_235416	5H	76.2	4.5	0.0854466	0.187622
	SCRI_RS_91994	5H	76.2	7.5	0.142169	0.511416
	BOPA1_39_843	5H	77.1	0.5	-0.123909	2.15286
	SCRI_RS_180	5H	80.2	0.5	0.0994817	0.0482866
	BOPA1_3685_894	5H	80.3	4.5	-0.118176	0.123409
	SCRI_RS_153937	5H	80.3	1.5	0.0984398	0.0823812
	SCRI_RS_170151	5H	80.3	1.5	0.144389	0.0111038
	SCRI_RS_232871	5H	80.3	0.5	0.113045	0.015806
	BOPA1_3200_242	5H	80.5	1	0.081652	0.0844568
	BOPA2_12_30533	5H	80.5	0.5	0.112802	0.000199992
	BOPA2_12_31271	5H	80.5	12.5	0.101288	0.0396267
	SCRI_RS_179268	5H	80.5	6	0.130886	0.0458956
	SCRI_RS_206848	5H	80.5	7	-0.107559	1.22262
	BOPA1_ConsensusGBS0304_1	5H	81.3	0.5	-0.104642	0.0576177
	BOPA1_2947_1245	5H	84.4	0.5	-0.0500542	0.0182779
	BOPA2_12_10408	5H	84.4	0.5	-0.0684885	0.380299
	BOPA2_12_30182	5H	84.4	44	-0.119731	0.0682101
	SCRI_RS_4923	5H	84.8	0.5	-0.0952502	0.31054
	SCRI_RS_140054	5H	85.6	0.5	-0.0890129	0.449061
	SCRI_RS_218201	5H	87.6	5	0.114556	0.0126869
	SCRI_RS_224899	5H	87.6	0.5	0.0744943	0.296252
	SCRI_RS_238417	5H	87.6	1	-0.0140178	0.0435611
	SCRI_RS_240059	5H	87.6	3	-0.0943032	0.0148556
	BOPA2_12_31417	5H	93	0.5	-0.195504	0.938783
	BOPA1_10669_188	5H	93.4	0.5	-0.102558	0.466597
	SCRI_RS_143508	5H	93.4	0.5	-0.10334	0.606678
	BOPA2_12_10844	5H	93.9	1.5	0.260112	0.110703
	SCRI_RS_143514	5H	94.25	1	0.39163	1.09221
	SCRI_RS_10386	5H	94.4	10	-0.206324	0.679855
	SCRI_RS_127785	5H	94.4	1	0.0679006	0.155635
	SCRI_RS_230566	5H	94.4	1	-0.0835621	0.0215175
	BK_22	5H	94.45	0.5	-0.533914	0.0134158
	BOPA2_12_30848	5H	94.45	5	0.25299	0.141134
	BOPA1_6315_914	5H	94.7	0.5	-0.0782553	0.535521
	BOPA1_6913_1235	5H	94.7	4	0.172069	0.174471
	SCRI_RS_147762	5H	95	1.5	0.119321	0.0302986
	BOPA2_12_30850	5H	95.1	0.5	-0.0695941	0.00811962
	SCRI_RS_174177	5H	95.1	0.5	0.165272	0.513933
	SCRI_RS_206565	5H	96.6	0.5	-0.126336	0.000226615
	SCRI_RS_125580	5H	96.65	1	0.335098	0.410329
	BOPA1_4771_380	5H	97.2	0.5	-0.0541863	0.423629
	SCRI_RS_123677	5H	97.3	6	0.154665	1.561
	SCRI_RS_125581	5H	97.3	2	-0.0891367	0.0348083
	BOPA2_12_30056	5H	98.1	0.5	-0.114825	0.000605436
	SCRI_RS_138221	5H	98.1	0.5	0.0891402	0.0153885
	SCRI_RS_224251	5H	98.1	0.5	0.1036	0.189122
	SCRI_RS_198617	5H	98.5	1	0.0739788	0.0244804
	SCRI_RS_214241	5H	98.5	0.5	0.0581061	0.253498
	SCRI_RS_147618	5H	98.9	0.5	0.0782748	0.00895262
	BOPA1_ABC14350_1_2_242	5H	106.6	0.5	-0.0997363	0.00248509
	BOPA2_12_30619	5H	107.6	0.5	0.0701011	0.201133
	SCRI_RS_177133	5H	107.6	2.5	-0.0903056	0.02294
	SCRI_RS_237950	5H	107.6	0.5	0.0907463	2.48522
	SCRI_RS_234720	5H	109.4	0.5	0.214023	0.0600066
	SCRI_RS_231239	5H	109.7	1	-0.0737581	0.175493
	SCRI_RS_196437	5H	110.1	1	-0.161277	0.722614
	SCRI_RS_2831	5H	112.6	1	0.0871638	0.334655
	BOPA1_3877_1923	5H	112.7	1.5	-0.225826	0.220185
	SCRI_RS_154288	5H	112.7	0.5	-0.0673953	1.69511
	BOPA2_12_30524	5H	113.5	0.5	-0.107123	0.00637965
	SCRI_RS_162696	5H	113.9	0.5	0.109058	1.38285
	SCRI_RS_165273	5H	115.3	0.5	-0.0663154	0.356691
	SCRI_RS_212523	5H	115.3	0.5	0.0601249	1.57015
	SCRI_RS_212890	5H	115.3	0.5	-0.0984896	0.773683
	SCRI_RS_230675	5H	115.3	1	-0.0784506	0.0405978
	SCRI_RS_232705	5H	115.3	1	-0.0933606	0.78466
	SCRI_RS_154148	5H	115.8	14.5	-0.306068	0.0387976
	SCRI_RS_220076	5H	118.1	0.5	-0.144838	0.00144068
	BOPA1_971_682	5H	118.8	7.5	0.110599	5.65533
	SCRI_RS_162590	5H	118.8	1	0.1152	3.06439
	SCRI_RS_189046	5H	118.8	0.5	-0.227724	0.295203
	BOPA2_12_30590	5H	118.9	1	0.134312	2.663
	SCRI_RS_157896	5H	118.9	1	0.0876808	3.01702
	BOPA2_12_30611	5H	119	1.5	0.231569	0.00221445
	BOPA1_7167_466	5H	119.2	2	-0.299568	0.0725639
	BOPA1_211_259	5H	119.4	3.5	-0.101175	0.188628
	SCRI_RS_167563	5H	119.4	0.5	-0.154783	1.08263
	SCRI_RS_24549	5H	119.4	1	-0.145618	0.016872
	SCRI_RS_124472	5H	120.2	0.5	0.33683	0.494971
	SCRI_RS_14626	5H	120.2	0.5	0.0659962	5.98054
	SCRI_RS_214550	5H	120.2	1	-0.103023	0.0330695
	SCRI_RS_234330	5H	120.2	0.5	-0.246364	0.297009
	SCRI_RS_158259	5H	120.3	0.5	0.115761	2.5709
	SCRI_RS_159490	5H	120.3	0.5	-0.0984553	0.896849
	BOPA1_8388_578	5H	120.55	2.5	0.115624	2.04511
	BOPA2_12_30067	5H	121.5	31	0.235214	1.62744
	SCRI_RS_168141	5H	122.4	0.5	0.259831	0.738155
	BOPA2_12_30129	5H	122.5	1	0.278083	0.487248
	BOPA2_12_31202	5H	122.6	0.5	0.0976885	2.16157
	SCRI_RS_235055	5H	125.6	1	0.073991	7.00818
	SCRI_RS_172665	5H	125.8	6	-0.307765	0.0484931
	BOPA1_1394_1222	5H	126.8	0.5	-0.0960903	5.67947
	SCRI_RS_222984	5H	128.2	1	0.171154	0.218318
	SCRI_RS_228463	5H	128.2	0.5	0.0855861	9.67344
	SCRI_RS_148120	5H	129.4	6	0.134052	10.9597
	SCRI_RS_165578	5H	129.4	0.5	-0.114979	10.0065
	SCRI_RS_175672	5H	129.4	2	-0.112951	6.59475
	SCRI_RS_140356	5H	129.7	1	0.101071	7.46279
	SCRI_RS_196175	5H	129.7	0.5	-0.132848	10.144
	SCRI_RS_157238	5H	129.8	1	-0.131988	0.0789421
	BOPA1_3412_579	5H	130.3	0.5	-0.144152	6.68502
	SCRI_RS_188141	5H	130.7	1.5	0.187896	12.432
	SCRI_RS_161534	5H	130.8	0.5	0.195597	8.43447
	SCRI_RS_210928	5H	130.8	0.5	0.122028	1.58457
	BOPA1_2520_718	5H	131.2	2.5	0.148489	4.25069
	BOPA2_12_30556	5H	131.2	17	0.194893	11.9756
	SCRI_RS_157935	5H	131.2	2	0.219392	13.0206
	SCRI_RS_168544	5H	131.7	1	0.22953	12.5657
QPs.5H-1	SCRI_RS_175848	5H	131.7	87	0.306316	12.9057
	SCRI_RS_185613	5H	131.7	0.5	-0.113323	10.2879
	SCRI_RS_189650	5H	131.7	17.5	0.144042	6.49637
	BOPA1_1011_1338	5H	134.3	1	-0.207097	0.0430188
	SCRI_RS_123457	5H	134.3	0.5	0.0812008	8.75262
	SCRI_RS_149936	5H	134.3	1.5	0.122379	10.3396
	BOPA2_12_30833	5H	134.5	0.5	0.162082	1.18098
	SCRI_RS_14089	5H	134.7	1	0.129474	10.6694
	SCRI_RS_184603	5H	134.7	2	0.130396	8.89121
	SCRI_RS_223157	5H	134.7	0.5	0.125582	1.51497
	SCRI_RS_235550	5H	135.1	0.5	0.191114	0.981305
	SCRI_RS_25684	5H	135.1	1	0.123051	8.89391
	BK_04	5H	135.4	3.5	0.0948046	10.9231
	BOPA1_1306_408	5H	135.4	3.5	0.0879095	7.98631
	BOPA1_ConsensusGBS0086_5	5H	135.4	0.5	0.133426	5.28772
	SCRI_RS_155999	5H	135.4	4.5	0.102901	10.8236
	SCRI_RS_201831	5H	135.8	0.5	0.117844	2.52601
	SCRI_RS_236610	5H	136.1	3	0.0975221	11.5494
	SCRI_RS_146573	5H	136.8	0.5	0.112569	5.26371
	SCRI_RS_125263	5H	136.9	1	0.251136	0.616588
	BOPA1_4686_1281	5H	137.1	0.5	0.0900625	5.71134
	BOPA1_8037_282	5H	137.1	10.5	0.109589	7.11562
	BOPA2_12_30580	5H	137.1	0.5	0.0838683	9.08475
	BOPA2_12_30400	5H	137.2	3	0.274525	0.812344
	SCRI_RS_198008	5H	137.2	0.5	0.106918	4.50985
	SCRI_RS_208686	5H	137.4	0.5	0.143744	1.93671
	BOPA1_2611_1846	5H	137.9	1	0.084547	8.00329
	SCRI_RS_204797	5H	137.9	0.5	0.10293	2.26395
	SCRI_RS_227878	5H	138.7	1.5	-0.138396	0.362297
	BOPA2_12_31221	5H	139	2	0.12673	2.85157
	SCRI_RS_152484	5H	139	1	0.0833058	4.9612
	BOPA2_12_30183	5H	139.1	0.5	0.0816691	6.84529
	SCRI_RS_13262	5H	139.2	0.5	0.140361	0.923205
	BOPA1_203_1128	5H	139.9	0.5	-0.126651	0.296531
	BOPA1_4050_2006	5H	139.9	0.5	-0.137876	0.347622
	BOPA1_1204_1104	5H	140.1	1	0.0834051	1.95161
	SCRI_RS_182353	5H	140.1	0.5	-0.249692	1.92365
	BOPA1_ConsensusGBS0451_1	5H	142	1	0.0809805	4.4366
	SCRI_RS_14455	5H	142	0.5	-0.303886	0.0352166
	SCRI_RS_3429	5H	142	1	0.0972532	4.89032
	SCRI_RS_180920	5H	142.7	0.5	0.0562762	4.83143
	SCRI_RS_222314	5H	143.1	0.5	0.125794	2.30291
	BOPA1_3507_2859	5H	143.5	1	-0.210089	0.139761
	BOPA1_ABC07987_1_6_270	5H	143.5	1.5	0.146454	2.67906
	SCRI_RS_143947	5H	143.5	0.5	-0.131017	2.45019
	SCRI_RS_219601	5H	143.5	4.5	-0.12957	0.366102
QPs.5H-2	SCRI_RS_138608	5H	143.8	53.5	-0.345443	0.0899714
	BOPA1_3390_205	5H	144.2	0.5	0.156239	2.10473
	BOPA1_1761_804	5H	144.7	0.5	0.248172	1.21749
	BOPA1_5163_896	5H	144.7	1	0.0844255	2.81717
	SCRI_RS_14527	5H	144.7	0.5	-0.116875	5.33787
	SCRI_RS_224438	5H	144.7	26	-0.367602	0.0945809
	SCRI_RS_139374	5H	145.7	0.5	-0.119718	0.0173115
	BOPA2_12_30165	5H	145.8	0.5	-0.106291	0.915849
	BOPA1_5126_1311	5H	146.1	1	0.113362	3.58269
	BOPA1_5893_1285	5H	146.1	8	0.189471	0.0244591
	SCRI_RS_146309	5H	146.1	2	-0.221707	0.027504
	SCRI_RS_720	5H	146.1	0.5	-0.0892021	3.32295
	SCRI_RS_131479	5H	146.3	2.5	0.157049	0.190054
	SCRI_RS_173935	5H	149	0.5	-0.119691	3.72536
	SCRI_RS_196483	5H	149	0.5	0.131625	1.29185
	SCRI_RS_151716	5H	149.4	2.5	-0.0894168	2.20125
	SCRI_RS_181059	5H	149.4	1.5	0.112205	5.90616
	BOPA2_12_10273	5H	149.8	5	-0.213173	0.185451
	BOPA2_12_30162	5H	149.8	0.5	-0.18965	0.0661513
	SCRI_RS_175560	5H	149.8	0.5	-0.120377	3.27021
	SCRI_RS_175743	5H	149.8	0.5	-0.112072	1.92182
	SCRI_RS_134358	5H	149.9	0.5	-0.151279	0.0028954
	SCRI_RS_155322	5H	150.1	1	-0.128711	2.42895
	BOPA1_5757_248	5H	151.1	0.5	0.126596	0.920781
	SCRI_RS_65371	5H	151.1	0.5	-0.111154	3.73569
	SCRI_RS_6902	5H	151.1	0.5	0.0942898	3.0549
	BOPA1_485_1369	5H	151.3	16.5	0.117796	5.4419
	SCRI_RS_10924	5H	151.3	0.5	0.116658	0.0508654
	SCRI_RS_159482	5H	151.4	0.5	-0.226572	3.0799
	SCRI_RS_165835	5H	151.4	33.5	0.12236	3.79066
	BOPA1_4845_123	5H	151.7	2	0.12457	1.27644
	BOPA2_12_30666	5H	151.9	3.5	0.118323	3.02599
	SCRI_RS_128397	5H	151.9	0.5	-0.142276	4.31499
	SCRI_RS_141271	5H	151.9	0.5	0.388134	0.537761
	SCRI_RS_157557	5H	151.9	1.5	0.118227	2.77205
	BOPA1_4066_328	5H	152.4	0.5	-0.0768612	0.707621
	SCRI_RS_102066	5H	152.4	39.5	0.139949	4.13662
	SCRI_RS_132308	5H	152.4	0.5	0.17834	2.06516
	SCRI_RS_160975	5H	152.4	0.5	0.163336	0.279764
	SCRI_RS_184542	5H	152.4	0.5	0.0916949	1.01636
	SCRI_RS_220002	5H	152.4	0.5	0.0919758	1.11885
	SCRI_RS_236114	5H	152.4	1	-0.147212	0.203933
	SCRI_RS_726	5H	152.4	2	-0.171623	0.473941
	SCRI_RS_218503	5H	152.6	1	0.145448	1.08589
	BOPA2_12_10769	5H	154.2	0.5	-0.1845	0.0277267
	SCRI_RS_157318	5H	154.5	3.5	-0.115444	3.93889
	SCRI_RS_199694	5H	155.4	1	-0.0879569	1.47977
	BOPA1_585_342	5H	155.6	1.5	-0.0950873	1.66463
	BOPA2_12_20867	5H	155.6	2	-0.0432327	1.14962
	BOPA2_12_21290	5H	155.8	0.5	-0.102065	3.64853
	SCRI_RS_108855	5H	155.8	1.5	-0.0888131	1.28577
	SCRI_RS_13318	5H	155.8	1	-0.125604	0.359146
	SCRI_RS_182201	5H	155.8	0.5	-0.108369	0.416234
	SCRI_RS_207260	5H	155.8	1	-0.120485	0.0790469
	BOPA1_3362_644	5H	157.4	1	-0.0843824	1.26458
	SCRI_RS_150686	5H	157.8	0.5	-0.0927247	2.1515
	SCRI_RS_168188	5H	157.8	1	-0.126399	0.18664
	BOPA1_6736_452	5H	158.3	8	-0.0989533	0.144356
	SCRI_RS_140499	5H	158.9	1	-0.149299	0.30381
	BOPA1_5145_1355	5H	161.4	6	0.125358	1.10441
	BOPA2_12_30494	5H	161.5	0.5	-0.0801463	0.304924
	SCRI_RS_204598	5H	161.7	3	0.193865	0.0334906
	SCRI_RS_195241	5H	161.8	0.5	0.0780467	0.355138
	SCRI_RS_202800	5H	162.5	3	-0.0977792	0.383752
	BOPA1_6116_709	5H	165.3	2.5	0.713958	0.026158
	BOPA2_12_21393	5H	165.9	1	0.159885	0.244723
	SCRI_RS_167850	5H	167.2	2.5	-0.375081	2.13493
	SCRI_RS_174123	5H	167.7	0.5	-0.0567433	1.01392
	SCRI_RS_198142	5H	167.75	1.5	0.111376	0.369656
	BOPA2_12_10857	5H	167.9	0.5	0.196285	2.20044
	SCRI_RS_141226	5H	167.9	0.5	0.0760671	0.206316
	SCRI_RS_4753	5H	167.9	0.5	-0.0714753	0.883449
	SCRI_RS_99344	5H	168.1	3.5	0.13613	0.174961
	BOPA2_12_10732	5H	168.5	0.5	-0.111379	1.07347
	SCRI_RS_239653	5H	168.65	4.5	0.293223	0.461188
	SCRI_RS_121526	5H	168.9	0.5	0.091725	4.72016e-07
	SCRI_RS_105688	5H	169.4	10.5	0.146374	0.958375
	SCRI_RS_127921	5H	169.4	0.5	0.0621605	0.998594
	SCRI_RS_141314	5H	169.4	0.5	-0.156442	0.00659904
	SCRI_RS_224854	5H	169.4	0.5	-0.0610626	0.777364
	BOPA1_1692_742	6H	0	0.5	-0.21418	0.329959
	SCRI_RS_237565	6H	1.4	5.5	0.157607	0.561967
	SCRI_RS_194023	6H	2.6	6	0.387833	0.0450144
	SCRI_RS_9560	6H	2.6	0.5	-0.165769	1.64929
	SCRI_RS_56	6H	5	2.5	-0.0885662	1.66639
	SCRI_RS_153023	6H	5.2	47	-0.482995	0.330828
	SCRI_RS_211920	6H	6.4	8.5	-0.0758877	0.853102
	BOPA1_2057_412	6H	7.2	27.5	-0.0802259	1.84208
	SCRI_RS_141842	6H	10.1	26	-0.319763	0.488769
	SCRI_RS_1429	6H	10.1	0.5	-0.0828785	2.66554
	SCRI_RS_202485	6H	10.4	3	-0.0771593	2.2595
	BOPA2_12_30651	6H	10.8	0.5	-0.127069	3.39509
	SCRI_RS_206183	6H	10.8	0.5	0.110925	1.32662
	SCRI_RS_231003	6H	11.1	0.5	-0.0495679	2.98012
	SCRI_RS_229916	6H	13.2	1	0.151186	0.00625123
	SCRI_RS_207376	6H	13.5	26	-0.104575	1.11048
	BOPA1_2795_1707	6H	15.2	0.5	-0.0524931	0.986759
	SCRI_RS_190870	6H	15.2	5	-0.0994216	0.978202
	SCRI_RS_139713	6H	15.6	1	-0.0545334	2.41368
	BOPA2_12_10554	6H	17.7	5.5	0.246965	0.59604
	SCRI_RS_154574	6H	24	3	-0.0899366	2.4328
	BOPA1_2188_425	6H	24.4	0.5	-0.0881724	3.21135
	BOPA1_1240_844	6H	24.5	20	-0.0905305	1.57604
	BOPA1_1628_410	6H	24.5	0.5	-0.265272	0.428658
	BOPA1_6719_1166	6H	24.5	1	0.0993302	0.015691
	BOPA2_12_30603	6H	24.5	3.5	-0.0965896	1.32843
	BOPA2_12_30843	6H	24.5	3.5	-0.0921554	1.24944
	SCRI_RS_183580	6H	24.5	1	-0.0814204	0.845129
	SCRI_RS_186897	6H	24.5	10	-0.148154	0.398336
	SCRI_RS_201251	6H	24.5	1.5	-0.498214	0.0737974
	SCRI_RS_213960	6H	24.5	0.5	-0.0712039	2.39874
	SCRI_RS_231372	6H	24.6	2.5	0.0885963	0.988571
	BOPA2_12_30697	6H	30	0.5	-0.055952	2.36685
	BOPA2_12_31485	6H	31.9	1.5	-0.143412	0.513394
	BOPA1_4611_178	6H	32.2	0.5	0.549086	0.153265
	BOPA1_885_104	6H	32.2	1	-0.0714595	3.70907
	BOPA1_5771_91	6H	33.2	2	-0.0822969	2.87314
	BOPA1_7848_441	6H	35.6	0.5	-0.104574	0.0346475
	SCRI_RS_157552	6H	37	0.5	-0.0854986	3.2654
	BOPA2_12_30358	6H	37.5	0.5	0.193988	0.0323153
	SCRI_RS_154121	6H	38.1	1	-0.073284	3.32105
	BOPA2_12_30361	6H	41	1.5	-0.10967	1.21546
	BOPA1_10927_876	6H	43.6	0.5	0.144878	0.0521315
	BOPA1_1588_537	6H	43.6	37	-0.162064	3.79856
	BOPA2_12_30783	6H	43.6	1.5	-0.157652	3.69866
	SCRI_RS_196285	6H	43.6	60.5	-0.193346	5.17849
	SCRI_RS_147692	6H	43.7	35.5	-0.229871	1.88885
QPs.6H-1	SCRI_RS_162771	6H	43.7	64	-0.287859	2.72607
	SCRI_RS_165352	6H	43.7	1.5	-0.132675	5.48448
	SCRI_RS_187	6H	43.7	0.5	-0.104537	3.8964
	BOPA1_5984_132	6H	43.8	3	0.292272	0.0583328
	BOPA2_12_11455	6H	43.8	0.5	-0.132348	3.08828
	SCRI_RS_205857	6H	43.8	0.5	-0.087616	3.29481
	SCRI_RS_219061	6H	43.8	1	-0.187719	3.84243
	BOPA1_3580_331	6H	44.1	1	0.00212416	2.95417
	BOPA1_5448_298	6H	44.1	0.5	0.068673	1.22048
	SCRI_RS_150028	6H	44.1	2	0.115258	1.1625
	SCRI_RS_157378	6H	44.1	2.5	-0.161622	1.84513
	SCRI_RS_161627	6H	44.1	1.5	-0.15198	0.944337
	SCRI_RS_168118	6H	44.1	1.5	-0.106148	2.93518
	SCRI_RS_170814	6H	46	0.5	-0.0728288	0.313263
	SCRI_RS_2534	6H	46	0.5	-0.091762	0.0231432
	BOPA2_12_30516	6H	46.2	1	-0.408042	0.0504148
	BOPA1_2176_891	6H	46.7	1.5	0.0764608	0.425696
	BOPA2_12_30665	6H	46.7	20.5	0.102483	0.573563
	SCRI_RS_171247	6H	47.5	1.5	0.101316	0.566551
	SCRI_RS_162581	6H	47.9	6	0.0869735	0.410203
	SCRI_RS_156616	6H	48.8	13.5	-0.287378	0.445681
	SCRI_RS_228181	6H	48.8	2	-0.154903	4.06035
	BOPA1_4191_268	6H	49.1	2.5	0.291682	0.097379
	BOPA2_12_30316	6H	49.1	1.5	0.137073	0.0338941
	BOPA2_12_30658	6H	49.1	4	0.125995	0.100337
	SCRI_RS_119674	6H	49.1	1	-0.187439	0.278154
	SCRI_RS_151282	6H	49.1	0.5	0.0722105	0.321668
	SCRI_RS_196458	6H	49.1	3	-0.334367	0.659366
	SCRI_RS_200882	6H	49.1	2.5	0.0916965	0.128951
	SCRI_RS_210025	6H	49.1	1.5	0.0866607	0.0580911
	SCRI_RS_238855	6H	49.1	2.5	0.212925	0.084601
	SCRI_RS_234724	6H	49.2	1	-0.245179	0.275967
	SCRI_RS_133544	6H	50.2	1	0.108401	0.0595735
	SCRI_RS_146096	6H	50.2	0.5	0.0627974	0.00404497
	SCRI_RS_200067	6H	50.2	1.5	0.0942952	0.753949
	SCRI_RS_211299	6H	50.2	1.5	0.0844008	0.658085
	BOPA1_2041_1317	6H	50.4	0.5	-0.0880445	0.103767
	BOPA2_12_31274	6H	50.4	2	-0.124664	0.0530273
	BOPA2_12_30782	6H	50.6	3.5	0.0949705	0.0354743
	SCRI_RS_189254	6H	50.6	0.5	0.246773	0.487733
	BOPA2_12_21449	6H	52.1	0.5	-0.127655	0.116321
	SCRI_RS_148432	6H	52.2	0.5	-0.151666	0.480296
	SCRI_RS_161288	6H	52.5	0.5	-0.124214	0.0256688
	SCRI_RS_170058	6H	52.5	0.5	0.0908433	0.0106456
	BOPA2_12_30441	6H	52.8	0.5	-0.0771282	0.0518497
	BOPA2_12_30430	6H	52.9	0.5	-0.140876	0.476842
	SCRI_RS_131647	6H	52.9	1	-0.0732482	1.44437
	BOPA1_4258_1498	6H	52.9	9.5	0.161627	0.311508
	BOPA2_12_11039	6H	53.1	1	-0.173427	0.375343
	BOPA2_12_20381	6H	53.15	0.5	-0.278051	0.0189972
	BOPA2_12_30802	6H	53.3	0.5	-0.108593	0.619244
	SCRI_RS_236959	6H	53.3	0.5	0.112027	0.0047308
	BOPA1_5873_880	6H	53.6	3	-0.43965	1.42245
	BOPA2_12_30120	6H	53.8	1	-0.0735783	0.489199
	SCRI_RS_193776	6H	53.8	1.5	-0.163099	0.460675
	SCRI_RS_215773	6H	53.8	0.5	-0.256132	1.30689
	BOPA2_12_10591	6H	54.9	0.5	0.115636	0.30058
	BOPA2_12_11487	6H	54.9	0.5	0.173701	0.118802
	BOPA2_12_30230	6H	54.9	12	0.0982979	0.197816
	BOPA2_12_30305	6H	54.9	1.5	0.0934282	0.00681246
	BOPA2_12_30465	6H	54.9	4.5	-0.416072	1.15636
	BOPA2_12_30567	6H	54.9	0.5	-0.104653	0.232758
	BOPA2_12_30596	6H	54.9	0.5	-0.271218	0.0303461
	BOPA2_12_30749	6H	54.9	1.5	-0.183451	0.164915
	BOPA2_12_31509	6H	54.9	0.5	0.0690783	0.0941045
	SCRI_RS_111820	6H	54.9	2.5	0.224434	0.0223171
	SCRI_RS_162760	6H	54.9	0.5	0.0580365	0.0596966
	SCRI_RS_187725	6H	54.9	3.5	-0.431609	1.45995
	SCRI_RS_207174	6H	54.9	0.5	-0.0941478	0.405981
	BOPA2_12_11140	6H	54.95	1	-0.264915	0.0101817
	BOPA1_5232_2041	6H	55	2.5	-0.108286	0.817783
	SCRI_RS_162961	6H	55	2.5	-0.165332	0.0541128
	SCRI_RS_163053	6H	55	24	-0.2672	0.419743
	SCRI_RS_233266	6H	55	0.5	-0.0816133	1.4648
	BOPA1_4895_145	6H	55.4	16.5	0.261575	0.425568
	SCRI_RS_179476	6H	55.4	1.5	-0.103082	1.45367
	SCRI_RS_224389	6H	55.4	0.5	0.102043	0.364522
	BOPA2_12_10278	6H	55.5	0.5	0.10345	2.71464
	BOPA2_12_21114	6H	55.5	0.5	-0.0734204	0.062949
	SCRI_RS_142541	6H	55.5	1.5	-0.18719	0.421179
	BOPA2_12_31174	6H	55.6	2.5	-0.197749	0.0121212
	SCRI_RS_13935	6H	55.7	2.5	0.145504	0.212258
	SCRI_RS_146867	6H	55.7	1	-0.116262	2.86106
	SCRI_RS_147666	6H	57.2	3.5	0.0956863	0.0252398
	SCRI_RS_182180	6H	57.2	0.5	0.114403	0.00124034
	SCRI_RS_187697	6H	57.2	0.5	0.102736	0.0773485
	SCRI_RS_197287	6H	57.2	0.5	0.0748625	0.0294175
	SCRI_RS_222315	6H	57.2	3.5	-0.170862	0.103756
	SCRI_RS_222944	6H	57.2	1.5	0.128224	0.0143352
	SCRI_RS_222319	6H	58.6	0.5	-0.117425	0.209194
	SCRI_RS_165585	6H	59.4	0.5	0.37821	0.226759
	SCRI_RS_170846	6H	59.4	0.5	-0.467393	0.264531
	SCRI_RS_184246	6H	59.4	1	-0.136617	0.147493
	SCRI_RS_4697	6H	59.4	1.5	-0.0967447	0.318103
	BOPA2_12_31003	6H	59.5	0.5	0.0790421	0.504816
	SCRI_RS_206704	6H	59.5	1	0.0801859	0.133272
	SCRI_RS_140640	6H	59.75	2	0.135631	0.972951
	SCRI_RS_170672	6H	59.9	0.5	0.199531	0.0295872
	SCRI_RS_206986	6H	60.2	1	0.25633	0.136879
	SCRI_RS_209993	6H	60.2	1	0.161618	0.0429619
	BOPA1_1911_55	6H	60.5	3.5	0.0836214	0.020072
	BOPA1_851_804	6H	60.5	1	0.103006	0.0763946
	BOPA1_1914_936	6H	60.6	3	0.139183	0.550976
	BOPA1_832_1040	6H	60.6	0.5	0.098897	0.12963
	SCRI_RS_125529	6H	60.6	7.5	-0.152746	0.268764
	SCRI_RS_137824	6H	60.6	3.5	0.0978956	0.107527
	SCRI_RS_168964	6H	60.6	0.5	0.106478	0.0764731
	BOPA2_12_30346	6H	61	23	0.156437	0.0373922
	SCRI_RS_175000	6H	61	0.5	0.329654	0.273787
	SCRI_RS_204148	6H	61	1	0.0732058	0.427701
	BOPA1_8048_952	6H	62.7	0.5	0.110392	0.00251071
	BOPA2_12_11475	6H	62.7	1	0.244886	0.0927577
	BOPA1_7370_818	6H	63.5	1	-0.0901456	0.0399821
	BOPA1_6205_683	6H	63.9	2.5	-0.0923462	0.0864027
	SCRI_RS_152800	6H	65.5	0.5	-0.091238	1.48352
	BOPA1_3348_395	6H	65.6	2	-0.0849588	0.317462
	BOPA1_2026_302	6H	65.7	0.5	-0.073847	0.876468
	SCRI_RS_149556	6H	65.7	0.5	-0.129205	0.0801132
	SCRI_RS_154805	6H	65.7	4	-0.116858	0.332698
	SCRI_RS_236457	6H	65.7	3	-0.0950122	0.734662
	SCRI_RS_133948	6H	65.9	2	-0.107161	0.370426
	SCRI_RS_182648	6H	65.9	0.5	0.131735	0.166139
	SCRI_RS_206536	6H	65.9	1	0.0283435	0.194812
	SCRI_RS_224292	6H	65.9	19	-0.106561	0.52215
	SCRI_RS_5787	6H	65.9	3	-0.0883033	0.268767
	BOPA1_1140_1508	6H	66.1	1	-0.0936759	0.592517
	BOPA1_4203_1210	6H	66.1	1.5	-0.184436	0.0651219
	SCRI_RS_231205	6H	66.1	0.5	-0.0943635	0.35524
	SCRI_RS_3016	6H	66.1	1	-0.107566	0.157175
	BOPA1_1565_514	6H	66.25	0.5	-0.249736	0.948125
	BOPA1_1028_794	6H	66.4	1.5	-0.140446	0.152596
	BOPA1_4235_1617	6H	66.4	0.5	-0.14268	3.55495
	BOPA1_ABC03951_1_3_383	6H	66.6	2	-0.193774	0.371331
	BOPA1_3048_1349	6H	66.8	2	-0.114322	0.415002
	BOPA2_12_10596	6H	67.2	3.5	-0.353465	1.22369
	BOPA1_3865_103	6H	67.6	1	0.134201	0.258802
	BOPA2_12_31289	6H	67.9	0.5	0.126803	0.299657
	SCRI_RS_140155	6H	67.9	0.5	-0.0830368	0.336071
	SCRI_RS_143367	6H	67.9	0.5	-0.097409	0.0346302
	BOPA2_12_10393	6H	68.2	0.5	-0.205435	0.00526748
	SCRI_RS_136724	6H	68.2	1.5	-0.0950823	0.990073
	BOPA1_ABC14687_1_4_344	6H	68.5	1	-0.0772572	1.14652
	SCRI_RS_126705	6H	68.5	0.5	-0.0768447	0.344962
	SCRI_RS_175370	6H	68.9	4	-0.0797998	0.847698
	BOPA1_7706_924	6H	69.3	0.5	-0.272655	0.0013728
	BOPA2_12_30939	6H	69.3	4.5	-0.0784398	0.235159
	BOPA2_12_30940	6H	69.3	0.5	0.0788901	0.0317982
	SCRI_RS_16773	6H	71.7	2.5	-0.0909521	0.743581
	SCRI_RS_144892	6H	72.2	0.5	-0.063893	0.143689
	SCRI_RS_153227	6H	72.2	0.5	0.130047	0.289375
	BOPA1_7361_937	6H	72.9	2	-0.103908	0.0510804
	SCRI_RS_136848	6H	72.9	0.5	-0.0955722	0.0367173
	SCRI_RS_220821	6H	74.6	1.5	-0.0709181	0.0512118
	SCRI_RS_184811	6H	75.5	0.5	-0.0997705	2.44737
	SCRI_RS_207284	6H	75.5	0.5	-0.120351	0.257672
	BOPA1_2350_107	6H	76.1	2.5	-0.0675211	0.128671
	BOPA1_2607_2929	6H	76.1	8	-0.0960584	0.0182475
	SCRI_RS_139297	6H	78.1	1.5	0.0813541	0.603508
	SCRI_RS_238393	6H	78.1	0.5	-0.060976	0.000900778
	SCRI_RS_177093	6H	78.4	6	-0.169074	0.367496
	BOPA1_ABC06682_1_1_311	6H	79.6	0.5	0.064006	0.033044
	SCRI_RS_153166	6H	81.3	0.5	-0.179833	0.00233858
	BOPA1_5965_1387	6H	82.4	3	0.0804927	1.627
	BOPA2_12_30698	6H	82.4	2	0.102585	0.0785655
	SCRI_RS_8702	6H	82.4	0.5	0.0852215	0.281453
	BOPA1_5926_798	6H	85.7	40	-0.180638	0.0817137
	SCRI_RS_165322	6H	85.7	0.5	-0.115112	0.00827594
	SCRI_RS_200907	6H	85.7	0.5	-0.108847	0.047172
	BOPA1_4641_266	6H	85.8	0.5	0.108955	0.00147469
	SCRI_RS_139987	6H	85.8	1	0.116658	0.684441
	SCRI_RS_164156	6H	85.8	3	0.0797821	0.0343305
	SCRI_RS_164037	6H	86.3	4.5	0.0975096	0.0579578
	SCRI_RS_169374	6H	86.8	0.5	-0.119024	0.608676
	BOPA2_12_30626	6H	87	15.5	0.119754	0.0573798
	SCRI_RS_10932	6H	87.6	2.5	-0.128832	0.0313295
	SCRI_RS_147599	6H	87.9	1	0.176039	0.0215536
	SCRI_RS_162589	6H	87.9	1	0.22193	0.0528597
	SCRI_RS_7640	6H	87.9	29.5	0.115246	0.384963
	BOPA1_3591_957	6H	87.95	1	0.420374	0.152935
	SCRI_RS_167845	6H	88.4	22	0.335121	0.149326
	BOPA1_578_587	6H	88.6	0.5	0.0732184	0.187732
	SCRI_RS_222802	6H	88.6	3	0.0914542	0.160651
	BOPA2_12_30151	6H	88.9	2	-0.216748	0.00685192
	SCRI_RS_176230	6H	89.35	0.5	-0.282744	0.354854
	SCRI_RS_183055	6H	89.35	2.5	0.214669	0.648871
	BOPA1_5684_601	6H	91.1	2.5	0.073735	0.00809504
	BOPA1_8504_785	6H	91.1	3.5	0.101161	0.0648099
	SCRI_RS_155564	6H	91.1	0.5	-0.141548	0.000573023
	SCRI_RS_161211	6H	91.1	1.5	-0.119916	0.100105
	BOPA2_12_31432	6H	91.7	1.5	-0.0891924	0.041842
	SCRI_RS_129236	6H	91.7	1	0.0591269	0.161188
	SCRI_RS_194345	6H	91.7	0.5	0.0941698	0.183788
	SCRI_RS_235665	6H	91.7	0.5	-0.103054	0.417511
	SCRI_RS_131929	6H	92.3	1.5	-0.292141	0.369322
	SCRI_RS_151574	6H	94.8	0.5	0.102252	0.126985
	SCRI_RS_224910	6H	94.9	0.5	0.0910226	0.0198106
	BOPA1_2328_866	6H	95	3.5	0.117034	0.110869
	BOPA2_12_11494	6H	95	1.5	-0.180789	0.017212
	SCRI_RS_159133	6H	95	0.5	0.0512284	0.418943
	BOPA2_12_31048	6H	95.6	1	0.215329	0.135711
	SCRI_RS_218152	6H	100.4	1.5	-0.0847922	0.083323
	SCRI_RS_223732	6H	100.7	0.5	0.150026	0.00178019
	SCRI_RS_234362	6H	100.7	10	0.310005	0.235116
	SCRI_RS_43891	6H	100.7	0.5	-0.126109	0.149432
	BOPA1_3047_1400	6H	101	0.5	0.0651851	0.000501872
	SCRI_RS_189611	6H	101	8.5	0.0976529	0.026099
	SCRI_RS_128218	6H	101.3	4	-0.206321	0.567234
	BOPA2_12_20448	6H	103.8	20	0.324994	0.289717
	SCRI_RS_135063	6H	105.1	0.5	0.0842422	0.444093
	SCRI_RS_233106	6H	105.2	0.5	-0.114761	0.0465239
	SCRI_RS_151263	6H	105.2	23.5	0.180647	0.51697
	SCRI_RS_182275	6H	105.3	0.5	0.0727475	0.0648548
	BOPA1_2389_526	6H	105.6	0.5	-0.067476	0.1285
	SCRI_RS_204188	6H	105.6	0.5	-0.0695502	0.0554052
	SCRI_RS_124549	6H	108.6	12.5	0.114181	0.127016
	BOPA1_1473_1115	6H	113.2	1	-0.0761006	0.020719
	BOPA1_1852_509	6H	113.2	0.5	-0.102265	0.0412235
	BOPA1_ABC03519_1_3_132	6H	113.2	0.5	-0.0582714	0.00106697
	BOPA2_12_10051	6H	113.2	31.5	-0.319797	0.0754086
	SCRI_RS_102455	6H	113.2	1.5	-0.200683	0.0285743
	SCRI_RS_157323	6H	113.2	1.5	-0.129124	0.0550708
[truncated: 345 more rows]

## Sheet: Leaf rust (P.h.)
Supporting Information 6 | Results of the two NAM studies.
QTL	SNP marker	Chra	Posa	DR in 200 CV runs (%)b	CV mean effectc	CV mean R2 (%)d
	BOPA1_2511_533	1H	0	0.5	-0.0670928	0.026649
	BOPA2_12_30653	1H	0	1	0.050759	0.13314
	BOPA2_12_30969	1H	0	0.5	0.0564257	0.437073
	SCRI_RS_124234	1H	0	0.5	0.0847888	0.0113231
	SCRI_RS_142714	1H	0	0.5	0.0666347	0.50289
	SCRI_RS_204276	1H	0	23	0.0717135	0.178138
	BOPA1_6195_2137	1H	2.3	0.5	0.157352	0.0705393
	BOPA1_3220_723	1H	4.1	3.5	0.0540939	0.292257
	SCRI_RS_179144	1H	5	1.5	-0.0725243	0.180791
	BOPA2_12_30919	1H	9.9	41.5	-0.0813714	0.0597088
	SCRI_RS_200110	1H	9.9	0.5	-0.0852436	0.00456005
	SCRI_RS_224686	1H	9.9	1	-0.0549959	0.134164
	SCRI_RS_119312	1H	12.5	0.5	-0.0482919	0.32994
	BOPA2_12_30950	1H	13.45	0.5	0.227332	0.0311199
	SCRI_RS_164150	1H	15.1	0.5	0.0842221	0.063173
	SCRI_RS_182656	1H	16.4	1	0.0616651	0.288067
	SCRI_RS_157757	1H	17.3	1	-0.151987	0.474792
	SCRI_RS_169668	1H	17.8	0.5	0.0940748	0.128592
	BOPA2_12_30948	1H	18.5	4	-0.0624791	0.00753377
	BOPA1_1906_429	1H	27.1	0.5	0.0644836	0.0155974
	BOPA2_12_30876	1H	27.1	1.5	-0.0626508	0.140523
	SCRI_RS_153360	1H	27.1	0.5	-0.112578	0.0408371
	SCRI_RS_169091	1H	27.1	0.5	0.0651684	0.0596161
	SCRI_RS_235243	1H	27.1	0.5	0.0693254	0.0530226
	SCRI_RS_4891	1H	27.1	0.5	0.0520447	0.00142988
	SCRI_RS_171221	1H	27.4	3	-0.0571981	0.0333485
	BOPA2_12_30877	1H	28.1	0.5	0.0751409	0.11569
	SCRI_RS_123187	1H	28.1	0.5	0.053041	4.16918e-05
	SCRI_RS_150500	1H	28.4	2	-0.0674754	0.21594
	SCRI_RS_239784	1H	30.5	3.5	-0.186873	0.00725959
	BOPA2_12_31276	1H	32.2	3.5	-0.0651208	0.503744
	SCRI_RS_128285	1H	32.2	1	-0.0738391	0.122442
	BOPA1_5346_1587	1H	35.7	0.5	-0.137576	0.133119
	BOPA2_12_31177	1H	38	2.5	0.0537584	0.151423
	SCRI_RS_161702	1H	38	1.5	0.0632865	0.156123
	BOPA1_5381_1950	1H	41.5	1	-0.231477	0.0246384
	SCRI_RS_153785	1H	41.5	0.5	-0.0919434	0.102416
	SCRI_RS_170869	1H	41.5	1	0.0648107	0.0699748
	SCRI_RS_160545	1H	42.4	0.5	-0.0886967	0.0139694
	SCRI_RS_187264	1H	43.1	0.5	-0.0556283	0.145617
	SCRI_RS_199178	1H	43.3	1.5	-0.125839	0.0246214
	SCRI_RS_221759	1H	46.2	1	0.181565	0.304522
	BOPA1_ABC12199_1_1_25	1H	46.3	1	-0.0717539	0.447536
	BOPA2_12_10491	1H	46.45	0.5	0.077127	0.254511
	BOPA2_12_10159	1H	47.7	0.5	-0.125957	0.0510347
	SCRI_RS_149971	1H	47.7	1	-0.185044	0.11282
	SCRI_RS_85917	1H	47.7	0.5	0.0524796	0.0624675
	BOPA1_1866_866	1H	48.1	2	-0.0681895	0.0123243
	BOPA2_12_10300	1H	48.1	2	-0.0869207	0.773453
	SCRI_RS_193640	1H	48.1	1.5	-0.0737347	0.0254161
	SCRI_RS_138691	1H	48.2	0.5	0.216625	0.313455
	SCRI_RS_151874	1H	48.4	2	-0.055105	0.1653
	SCRI_RS_155439	1H	48.4	0.5	-0.0437958	0.00399585
	BOPA1_5798_867	1H	48.5	6.5	-0.0802733	0.0367519
	BOPA2_12_31134	1H	48.5	0.5	-0.100366	0.0381489
	SCRI_RS_189898	1H	48.5	3.5	-0.0687309	0.0166299
	BOPA1_4793_777	1H	48.6	0.5	-0.0417067	0.0935664
	BOPA1_5297_796	1H	48.75	5.5	0.212191	0.815986
	BOPA2_12_11107	1H	48.9	0.5	-0.0901378	0.0253335
	BOPA2_12_30406	1H	49.1	0.5	-0.0562267	0.0623608
	BOPA1_ABC13652_1_2_156	1H	49.6	36.5	-0.0709584	0.0448897
	SCRI_RS_119743	1H	50.4	0.5	-0.0805099	0.107221
	BOPA2_12_30348	1H	50.8	4.5	-0.0575619	0.0360124
	SCRI_RS_156506	1H	52.5	2	0.0627573	0.397438
	BOPA2_12_10105	1H	52.7	12.5	0.0924809	0.571576
	SCRI_RS_207335	1H	52.7	0.5	0.0915092	0.0200747
	BOPA1_5790_558	1H	53.7	1.5	-0.0803323	0.139558
	SCRI_RS_145305	1H	53.7	1	0.0812849	0.625755
	SCRI_RS_225107	1H	53.7	1	-0.0587107	0.0564953
	BOPA1_3845_1089	1H	54.9	9.5	-0.100031	0.328075
	BOPA1_1857_64	1H	55.5	0.5	0.0501837	0.0798197
	SCRI_RS_236104	1H	55.5	2	-0.0631998	0.0394813
	SCRI_RS_118785	1H	56.1	0.5	-0.138279	0.0765442
	BOPA1_5768_469	1H	57.3	0.5	-0.0862122	0.00389613
	SCRI_RS_12873	1H	57.3	0.5	0.13392	0.00265197
	BOPA2_12_10313	1H	58.4	1.5	-0.114495	1.2297
	BOPA2_12_21131	1H	58.4	20	0.108264	0.738086
	BOPA2_12_31179	1H	58.4	33	-0.0797074	0.0985491
	SCRI_RS_145336	1H	58.4	1	-0.0595072	0.0251524
	SCRI_RS_231735	1H	58.4	1.5	-0.0795645	0.00366244
	SCRI_RS_236551	1H	58.4	1.5	-0.0785659	0.0500851
	BOPA1_2877_867	1H	59.1	0.5	-0.070891	0.0622878
	SCRI_RS_204611	1H	59.1	2.5	-0.0595795	0.0783952
	BOPA1_9638_619	1H	59.4	7	-0.0899019	0.739915
	BOPA2_12_30477	1H	60.8	0.5	0.156232	0.00178145
	SCRI_RS_116661	1H	60.8	9.5	-0.067473	0.0558403
	SCRI_RS_151228	1H	60.8	7	-0.065502	0.0313246
	SCRI_RS_160500	1H	60.8	4.5	-0.0611078	0.121545
	SCRI_RS_180349	1H	60.8	1.5	-0.0479014	0.0294485
	SCRI_RS_188820	1H	60.8	9	-0.0676157	0.0451203
	BOPA1_7299_183	1H	61.5	4	-0.0626889	0.0886156
	BOPA2_12_31464	1H	61.5	1.5	-0.235052	0.331519
	SCRI_RS_120605	1H	61.5	1	0.0864307	0.109859
	BOPA2_12_11062	1H	61.8	0.5	0.217573	0.21008
	SCRI_RS_175487	1H	61.8	1	-0.0842265	0.047981
	SCRI_RS_133886	1H	62.3	2	-0.0704497	0.0100639
	SCRI_RS_159201	1H	66.1	0.5	-0.0498074	0.000295017
	BOPA2_12_20696	1H	66.2	2	0.163219	0.299489
	BOPA2_12_30505	1H	66.3	0.5	0.1076	0.960751
	BOPA2_12_10206	1H	67.1	2.5	0.116416	0.0198002
	BOPA2_12_30147	1H	67.1	0.5	-0.0865796	0.089189
	SCRI_RS_1473	1H	67.1	1	-0.0548942	0.00689782
	SCRI_RS_196439	1H	67.1	1.5	-0.0524888	0.0282498
	BOPA1_4665_882	1H	67.9	0.5	-0.0552095	0.0352502
	SCRI_RS_188360	1H	70.3	0.5	0.0425412	0.00165609
	BOPA1_1016_376	1H	71	0.5	0.0633503	0.530212
	BOPA1_713_972	1H	71.2	0.5	0.0485425	0.101864
	SCRI_RS_181239	1H	71.2	1	0.0478286	0.167948
	BOPA1_12492_541	1H	72.5	2	0.215367	0.237352
	BOPA1_5772_1176	1H	72.6	0.5	0.0474455	0.121664
	BOPA1_4005_530	1H	74.2	1	0.0847421	0.185422
	BOPA2_12_11078	1H	80.2	0.5	0.0543399	0.458146
	BOPA2_12_31229	1H	80.2	1	0.0644498	0.180754
	SCRI_RS_125339	1H	80.2	2	0.0561435	0.302627
	SCRI_RS_9158	1H	81	38	0.0784095	0.462085
	BOPA1_34_472	1H	81.7	4	0.0589771	0.108608
	BOPA2_12_31160	1H	82.5	1	0.0544213	0.158971
	SCRI_RS_201866	1H	82.6	2.5	0.0865409	0.341808
	SCRI_RS_154140	1H	83	0.5	0.071617	0.158414
	SCRI_RS_182326	1H	83.6	16	0.0732919	0.430307
	SCRI_RS_157246	1H	83.7	0.5	0.0750508	0.177091
	SCRI_RS_168562	1H	83.7	26.5	0.074076	0.259647
	SCRI_RS_236576	1H	83.7	9.5	0.0776616	0.31891
	SCRI_RS_197910	1H	85.9	0.5	-0.151632	0.0390451
	BOPA2_12_10535	1H	86	0.5	0.177801	0.167594
	SCRI_RS_236623	1H	86	0.5	-0.0946293	0.0983313
	BOPA1_3087_1763	1H	86.8	0.5	-0.0876224	0.0428237
	SCRI_RS_209524	1H	86.8	0.5	0.0538647	0.0718483
	SCRI_RS_179987	1H	86.9	0.5	0.167815	0.262793
	SCRI_RS_189168	1H	87.5	2	0.0625195	0.177277
	BOPA1_8867_459	1H	88.2	5	0.0753671	0.136502
	SCRI_RS_188218	1H	89.3	0.5	-0.0889649	0.000120102
	BOPA1_2935_1634	1H	90.3	1	0.0593859	0.362716
	BOPA2_12_31192	1H	90.4	0.5	0.0678327	0.0115484
	SCRI_RS_199689	1H	92.5	0.5	-0.0667069	0.00326098
	SCRI_RS_78578	1H	94.4	0.5	-0.0887238	0.169211
	BOPA1_1497_628	1H	97.9	0.5	0.0475964	0.31815
	BOPA1_3786_2204	1H	100.1	0.5	-0.046709	0.238291
	SCRI_RS_141421	1H	100.1	1.5	-0.0854711	1.02323
	SCRI_RS_146959	1H	100.1	2	-0.0841106	1.52284
	SCRI_RS_206759	1H	100.1	0.5	-0.0468275	0.00135294
	SCRI_RS_176063	1H	100.35	1.5	-0.19683	0.407339
	SCRI_RS_147329	1H	100.8	1	-0.0487715	0.982605
	SCRI_RS_197337	1H	100.8	1	0.062958	0.192544
	BOPA1_5690_1045	1H	103.4	3	0.0988878	0.0205033
	SCRI_RS_127968	1H	103.6	3.5	0.142222	0.0133046
	SCRI_RS_139733	1H	103.8	0.5	-0.0960314	0.90919
	SCRI_RS_219889	1H	103.8	0.5	-0.0708405	0.954875
	BOPA2_12_10905	1H	106.2	3	-0.102556	0.573778
	BOPA2_12_11409	1H	106.2	1.5	0.0564666	0.0849975
	BOPA1_2633_498	1H	112.3	0.5	-0.083225	2.69474e-05
	BOPA1_7527_1618	1H	116.3	3	0.0716311	0.0716752
	SCRI_RS_127646	1H	116.3	0.5	0.0760757	0.262768
	SCRI_RS_201865	1H	116.8	1	0.116623	0.28796
	BOPA2_12_11443	1H	117.8	4.5	-0.0961533	0.93697
	SCRI_RS_196910	1H	117.8	5	-0.121247	0.234362
	SCRI_RS_4522	1H	117.8	2.5	-0.0542001	0.0160294
	SCRI_RS_147611	1H	118.3	2	0.0858897	0.16016
	SCRI_RS_155758	1H	118.5	1	-0.108594	1.10654
	SCRI_RS_165588	1H	119	4.5	-0.0693223	1.02788
	BOPA1_ConsensusGBS0361_5	1H	119.4	15	-0.059029	1.29399
	SCRI_RS_160475	1H	119.7	4.5	-0.133787	0.364527
	BOPA2_12_10693	1H	122	11.5	-0.0535969	1.22166
	SCRI_RS_169881	1H	122.1	4	-0.0698912	2.05236
	BOPA1_1298_1450	1H	122.2	0.5	-0.0818755	0.00478803
	BOPA1_7381_1292	1H	122.2	0.5	-0.059796	0.798668
	BOPA2_12_30649	1H	122.2	1	-0.0447799	0.089024
	SCRI_RS_167578	1H	122.2	4.5	-0.0544732	0.670696
	SCRI_RS_216088	1H	122.2	1.5	-0.0505029	0.811466
	SCRI_RS_141322	1H	128	2.5	-0.111831	0.0505054
	SCRI_RS_162628	1H	128	0.5	-0.0645751	0.151812
	SCRI_RS_184058	1H	128	0.5	-0.0721546	0.0617515
	SCRI_RS_13869	1H	128.3	0.5	0.0647777	0.000417369
	SCRI_RS_155407	1H	128.3	0.5	-0.0487659	0.718223
	SCRI_RS_165338	1H	128.3	1	-0.0589802	0.617212
	SCRI_RS_165434	1H	128.3	2.5	-0.109443	0.722508
	SCRI_RS_165600	1H	128.3	0.5	0.107283	7.79766e-05
	SCRI_RS_165886	1H	128.3	4	0.196814	0.293896
	SCRI_RS_166469	1H	128.3	2.5	-0.0726727	1.39187
	SCRI_RS_170857	1H	128.3	6.5	-0.154541	3.08168
	SCRI_RS_152330	1H	130.35	7	-0.149324	0.0232426
	SCRI_RS_149094	1H	130.7	2	-0.0682326	0.0125069
	SCRI_RS_163142	1H	130.7	1	0.059971	0.00519381
	BOPA1_ConsensusGBS0554_4	1H	130.8	7	-0.0548901	0.746251
	SCRI_RS_196512	1H	130.8	7.5	-0.0627421	0.114997
	SCRI_RS_106142	1H	131.35	24.5	-0.204014	0.111264
	SCRI_RS_235776	1H	131.9	1.5	-0.0871818	0.648067
	SCRI_RS_4928	1H	131.9	0.5	-0.0506292	0.212993
	BOPA1_5316_739	1H	132.4	0.5	-0.0587468	0.945244
	SCRI_RS_153896	1H	132.4	1	-0.0452423	0.967893
	BOPA2_12_30231	1H	132.5	0.5	0.0559051	1.08298
	SCRI_RS_148694	2H	0	5.5	-0.135607	1.94434
	SCRI_RS_165171	2H	2	4	0.190481	0.804
	BOPA1_2582_767	2H	2.3	3.5	0.0874761	6.36333
	SCRI_RS_173554	2H	3.85	1	-0.14925	0.111276
	SCRI_RS_167823	2H	4	0.5	0.0724959	0.0229913
	BOPA2_12_30132	2H	4.2	1	0.0994707	6.2348
	SCRI_RS_128813	2H	4.2	1	0.087845	5.55744
	SCRI_RS_148734	2H	4.2	0.5	0.0843938	5.2051
	SCRI_RS_238263	2H	4.2	0.5	0.0948068	1.93702
	BOPA2_12_21415	2H	4.5	7.5	-0.118188	1.05823
QPh.2H-1	SCRI_RS_184395	2H	4.5	94.5	0.119007	6.00275
	SCRI_RS_168604	2H	5.5	2	0.0658825	4.93034
	BOPA2_12_11030	2H	5.95	0.5	0.181287	1.34625
	SCRI_RS_13476	2H	6.3	1	0.0918035	4.38677
	SCRI_RS_169758	2H	6.4	1	-0.0905235	3.59604
	SCRI_RS_187012	2H	6.4	2.5	-0.088158	2.91254
	BOPA1_8930_370	2H	7.2	0.5	0.0744434	6.13815
	BOPA2_12_30781	2H	7.4	1	0.0128748	0.721048
	SCRI_RS_175603	2H	7.8	0.5	0.0835525	6.38637
	SCRI_RS_150792	2H	8.3	4.5	-0.177923	0.00841962
	SCRI_RS_193452	2H	8.35	0.5	0.154149	0.0438762
	BOPA2_12_10430	2H	8.6	15	-0.184431	0.395801
	SCRI_RS_192552	2H	8.6	0.5	0.0469699	5.20538
	BOPA2_12_10502	2H	8.9	6.5	0.204096	0.0782536
	SCRI_RS_231057	2H	8.9	2.5	0.0659287	6.73774
	SCRI_RS_204158	2H	9.2	0.5	0.0617403	4.08807
	BOPA2_12_30155	2H	9.6	1	-0.0892022	0.0723665
	SCRI_RS_160747	2H	11.4	3.5	0.154843	2.0313
	SCRI_RS_158433	2H	12.1	5	0.0982606	1.91416
	SCRI_RS_152744	2H	12.3	2	0.0813869	2.63026
	SCRI_RS_226348	2H	12.5	3	0.0968075	3.24448
	BOPA1_791_1113	2H	14.4	0.5	-0.0796768	7.32501
	SCRI_RS_153226	2H	14.4	0.5	-0.0880227	6.98837
	SCRI_RS_154683	2H	14.4	0.5	0.0544067	8.63827
	SCRI_RS_179003	2H	14.4	1.5	0.0808463	4.1521
	BOPA2_12_31284	2H	15.4	2.5	0.0770976	8.28772
	SCRI_RS_149462	2H	15.4	1	-0.0793551	0.944517
	SCRI_RS_160179	2H	15.4	1.5	-0.159953	0.228876
	SCRI_RS_173947	2H	15.4	1	-0.0724819	0.892666
	SCRI_RS_185319	2H	15.4	2.5	0.0733361	5.72267
	SCRI_RS_188987	2H	15.4	1.5	-0.114489	0.258097
	SCRI_RS_198643	2H	15.4	12	0.0840351	7.54979
	SCRI_RS_205712	2H	16.5	6	0.236208	1.02556
	SCRI_RS_159228	2H	16.8	4.5	0.0734426	6.83111
	SCRI_RS_150590	2H	17.6	8	0.106331	4.41574
	SCRI_RS_196192	2H	17.6	4.5	0.194229	2.43902
	SCRI_RS_153672	2H	18.1	0.5	0.118134	0.861497
	BOPA2_12_30870	2H	18.9	0.5	0.0885337	0.0288376
	SCRI_RS_153798	2H	18.9	4	0.136404	0.634537
	SCRI_RS_192386	2H	18.9	29	0.110587	5.87217
	SCRI_RS_210172	2H	18.9	1.5	0.173665	0.526937
	SCRI_RS_233272	2H	18.9	13	0.0856475	5.19755
	BOPA1_1865_396	2H	19.1	15.5	0.0874846	3.21112
	SCRI_RS_195810	2H	19.9	42.5	0.110155	9.55756
	SCRI_RS_131218	2H	22.2	6	0.068124	9.24022
	SCRI_RS_188893	2H	22.2	38	0.115631	9.3894
	BK_12	2H	23	1	0.108218	8.02692
	BK_13	2H	23	2	0.111945	9.01604
	BK_14	2H	23	0.5	0.109969	6.80867
	BK_15	2H	23	14.5	0.0934928	6.49505
	BOPA2_12_30871	2H	23	7	0.103573	6.78956
	BOPA2_12_30872	2H	23	4.5	0.112929	6.95843
	SCRI_RS_170337	2H	23	6	0.102174	7.53379
	BOPA2_12_10880	2H	23.1	1	0.100678	5.21429
	BOPA1_2646_1277	2H	23.2	4	0.0932924	7.31441
	SCRI_RS_120529	2H	23.2	3.5	0.0729758	5.64493
	SCRI_RS_186387	2H	23.2	3	0.0938182	7.7311
	SCRI_RS_153693	2H	24.5	3	0.0981658	5.72635
	BOPA1_7032_201	2H	26.8	8.5	0.0734243	7.24476
	BOPA2_12_20593	2H	26.8	1.5	0.0962825	4.13324
	BOPA1_5050_1101	2H	29.4	1	-0.124289	1.73382
	BOPA1_5652_419	2H	29.4	2	0.0651635	4.65613
	BOPA1_864_594	2H	29.4	1	0.146923	2.59731
	SCRI_RS_10302	2H	29.4	45	-0.0873771	0.0388961
	BOPA2_12_31222	2H	33.9	1.5	-0.0994442	0.139384
	SCRI_RS_174935	2H	37.8	1.5	-0.093058	0.220765
	BOPA1_3709_716	2H	38.8	17	-0.191638	0.219026
	SCRI_RS_206586	2H	38.8	8.5	-0.0706271	1.02482
	BOPA2_12_10847	2H	39.1	1	-0.181955	0.494373
	BOPA1_1862_765	2H	39.4	1	-0.0983515	0.231165
	SCRI_RS_182408	2H	39.4	0.5	0.068543	1.78297
	SCRI_RS_207244	2H	39.4	0.5	0.0640204	1.74162
	SCRI_RS_215080	2H	39.4	1	-0.0480917	0.896286
	SCRI_RS_78277	2H	39.4	0.5	0.16624	0.227389
	BOPA2_12_30420	2H	39.7	1	-0.0555838	0.0204113
	BOPA1_6338_682	2H	40.1	3	0.0799013	1.63439
	BOPA1_7623_818	2H	40.1	0.5	-0.203626	0.00680917
	SCRI_RS_212932	2H	40.2	0.5	-0.0434527	0.473317
	SCRI_RS_125793	2H	40.8	0.5	0.0849954	0.019331
	SCRI_RS_154981	2H	41.2	4.5	0.0778969	1.59666
	SCRI_RS_141655	2H	41.9	1	-0.054093	0.525287
	BOPA2_12_30029	2H	43.7	0.5	0.123152	1.73487
	SCRI_RS_171029	2H	43.8	29	-0.117033	0.181341
	SCRI_RS_206245	2H	43.8	1	-0.127804	0.271852
	BOPA2_12_30491	2H	44.4	3.5	-0.0920898	0.0827597
	SCRI_RS_152206	2H	46.4	0.5	0.0364451	0.667976
	SCRI_RS_239231	2H	49.2	4.5	0.181838	0.973514
	SCRI_RS_221843	2H	49.4	0.5	-0.0660431	0.205847
	SCRI_RS_158928	2H	50.5	0.5	-0.0962841	0.000852461
	SCRI_RS_158649	2H	50.9	0.5	-0.0487883	0.0159408
	BOPA1_4331_1475	2H	52.8	0.5	-0.0667325	0.409318
	SCRI_RS_122681	2H	52.8	0.5	-0.0514865	0.0501897
	SCRI_RS_125325	2H	53.7	0.5	-0.0845611	0.0718406
	SCRI_RS_10398	2H	53.8	0.5	-0.0640945	2.03838
	BOPA2_12_10558	2H	53.95	0.5	-0.148229	0.00432328
	BOPA1_3212_2979	2H	55.5	5.5	0.197886	1.33029
	BOPA1_411_495	2H	55.5	2	0.0581528	0.103846
	BOPA1_5254_1845	2H	55.5	1	0.0718059	0.0915539
	BOPA2_12_10330	2H	55.5	2.5	0.0867867	1.64295
	SCRI_RS_144891	2H	55.5	0.5	-0.0644092	0.0113856
	SCRI_RS_151459	2H	55.5	9.5	0.0867327	0.293065
	SCRI_RS_164343	2H	55.5	0.5	0.0609677	0.324639
	SCRI_RS_231746	2H	55.5	11.5	0.103763	1.82187
	BOPA1_3090_138	2H	55.55	0.5	-0.0600333	0.169387
	BOPA2_12_20235	2H	55.55	4	0.0748555	0.06432
	BOPA2_12_30487	2H	55.55	5	0.140686	0.970571
	BOPA2_12_30772	2H	55.6	1.5	0.175654	0.162429
	BOPA2_12_10948	2H	55.7	0.5	0.0791653	0.747395
	SCRI_RS_138888	2H	55.7	0.5	-0.121142	0.0148187
	SCRI_RS_153174	2H	55.7	1	0.05289	0.0211103
	SCRI_RS_167882	2H	55.7	0.5	-0.0881869	0.0263687
	BOPA1_ABC04893_1_1_248	2H	55.9	0.5	-0.0846135	0.464174
	BOPA2_12_20424	2H	56.2	0.5	0.216164	0.432779
	BOPA1_2998_508	2H	56.4	1	0.259111	1.19393
	BOPA2_12_20196	2H	56.4	1.5	0.183251	2.07496
	BOPA2_12_31189	2H	56.4	0.5	-0.0988578	0.827569
	SCRI_RS_206358	2H	56.4	0.5	0.16978	0.981331
	BOPA1_4049_233	2H	56.5	1	-0.0799863	1.09789
	BOPA2_12_20878	2H	56.5	0.5	-0.0847198	0.180578
	BOPA2_12_30068	2H	56.5	1	-0.140828	1.6475
	SCRI_RS_174318	2H	56.5	1	-0.094603	0.851255
	SCRI_RS_30973	2H	56.5	0.5	0.0771961	0.264083
	BOPA1_2634_2228	2H	57	0.5	0.0450725	0.00252126
	BOPA1_4659_1261	2H	57	1	0.150971	1.90666
	BOPA1_5160_268	2H	57	0.5	0.0678902	0.0150977
	SCRI_RS_116920	2H	57	5.5	0.0911766	1.40634
	SCRI_RS_127347	2H	57	2	0.0884842	1.77827
	SCRI_RS_138697	2H	57	3.5	0.0943538	1.251
	SCRI_RS_233449	2H	57	2	0.0866048	0.812726
	BOPA1_3355_605	2H	57.1	30	0.0928403	0.654499
	BOPA2_12_20861	2H	57.1	2	0.0805794	1.96999
	SCRI_RS_1502	2H	57.2	2	0.0650517	1.56061
	SCRI_RS_162917	2H	57.2	2	0.0958849	1.41352
	SCRI_RS_186769	2H	57.4	2.5	0.0735207	1.40522
	BOPA1_9191_263	2H	57.7	12.5	0.0782919	1.09964
	SCRI_RS_133246	2H	58	3.5	0.0685847	0.169236
	SCRI_RS_168400	2H	58.1	0.5	0.112699	0.166012
	SCRI_RS_125516	2H	58.6	4	-0.0863983	0.401246
	BOPA1_3214_945	2H	58.8	9.5	0.0776838	1.48577
	BOPA1_4717_386	2H	58.8	1	0.0872901	0.711755
	BOPA2_12_11316	2H	58.8	0.5	-0.0638446	0.181028
	BOPA1_217_677	2H	58.9	1	-0.19158	0.157642
	BOPA1_2910_1085	2H	59.1	0.5	0.0700935	0.799586
	BOPA2_12_30275	2H	59.1	4	0.077271	1.17982
	SCRI_RS_12492	2H	59.1	2.5	0.0898121	0.0263493
	SCRI_RS_171045	2H	59.1	0.5	-0.0539518	0.41974
	SCRI_RS_188255	2H	59.1	1.5	0.121028	0.146303
	SCRI_RS_153880	2H	59.3	10	0.246125	0.0793319
	BOPA2_12_11121	2H	59.5	0.5	0.0995862	0.215905
	SCRI_RS_154657	2H	59.5	0.5	0.0817832	0.659561
	SCRI_RS_165574	2H	59.9	0.5	0.0880952	0.0323979
	SCRI_RS_107754	2H	60.7	0.5	0.0917115	0.733261
	SCRI_RS_34413	2H	60.8	1.5	0.0904243	0.128135
	BOPA1_6804_1197	2H	62.5	2	-0.157616	0.0510286
	BOPA2_12_11096	2H	62.5	1	-0.0548971	0.299976
	SCRI_RS_202786	2H	62.5	1.5	-0.160733	0.219672
	SCRI_RS_167713	2H	62.7	0.5	-0.0733918	0.0181659
	SCRI_RS_201814	2H	62.7	1	-0.0860038	0.0264187
	SCRI_RS_100476	2H	64.4	3.5	-0.0715759	0.127854
	SCRI_RS_147810	2H	64.4	3.5	0.102751	1.22642
	SCRI_RS_179253	2H	64.4	8.5	-0.0970208	0.0620125
	SCRI_RS_59851	2H	64.4	0.5	-0.058822	0.00794414
	BOPA2_12_31021	2H	64.6	2	0.0935719	1.34412
	SCRI_RS_198848	2H	64.6	0.5	-0.0592813	0.00615075
	BOPA2_12_30205	2H	64.75	9	-0.112913	0.505811
	BOPA1_7660_476	2H	64.9	0.5	-0.0574315	0.136694
	BOPA2_12_31020	2H	64.9	3.5	-0.236765	0.026071
	SCRI_RS_6727	2H	66.9	1	-0.116587	2.19951
	SCRI_RS_16024	2H	67.3	1.5	-0.10704	2.85113
	SCRI_RS_16995	2H	67.4	5	-0.0774613	2.4771
	BOPA1_6280_1098	2H	67.9	0.5	-0.0489638	0.000193092
	SCRI_RS_207224	2H	67.9	1	-0.0691428	0.817478
	SCRI_RS_73	2H	67.9	0.5	-0.0703129	0.0234713
	BOPA1_6852_506	2H	68.5	1.5	-0.0764497	1.89712
	BOPA1_5573_1170	2H	68.6	0.5	-0.103037	1.0106
	BOPA2_12_30674	2H	68.6	0.5	0.19504	0.00197305
	BOPA2_12_31394	2H	68.6	1	-0.0667133	0.150166
	SCRI_RS_150	2H	68.6	1	-0.0608869	0.515181
	BOPA1_4377_571	2H	69.3	0.5	-0.071832	0.745575
	BOPA1_8065_1203	2H	69.3	0.5	-0.0451662	0.0139116
	SCRI_RS_159024	2H	69.3	0.5	0.215324	0.000489908
	BOPA1_6023_567	2H	70.8	0.5	-0.0528279	0.471054
	BOPA2_12_11449	2H	70.8	1	-0.152822	4.56764
	BOPA2_12_30696	2H	70.8	3	-0.093123	2.14981
	SCRI_RS_219568	2H	71	2	-0.0705163	1.55059
	SCRI_RS_220533	2H	71	1	-0.0507474	0.0500368
	SCRI_RS_17898	2H	73.5	8.5	-0.0723716	0.12619
	BOPA2_12_31293	2H	73.7	1	-0.101509	0.00675946
	SCRI_RS_133539	2H	74.2	2.5	-0.0642447	0.10505
	BOPA1_7549_782	2H	75.2	1.5	0.0863362	0.0224707
	SCRI_RS_239742	2H	75.2	1.5	0.104218	0.0570387
	BOPA1_6117_1507	2H	76.8	1	0.126054	0.0061296
	BOPA1_2322_462	2H	79.9	2	-0.08113	0.101926
	SCRI_RS_154203	2H	80.1	0.5	0.101775	3.11175
	BOPA1_4629_162	2H	80.4	0.5	0.433861	0.157259
	BOPA2_12_31205	2H	80.9	0.5	-0.0680934	0.0375115
	SCRI_RS_192398	2H	80.9	0.5	-0.0647158	0.0305979
	SCRI_RS_221886	2H	80.9	1	0.0649317	1.13244
	SCRI_RS_3376	2H	80.9	2.5	-0.063234	0.71141
	SCRI_RS_165463	2H	81.35	10	-0.0692474	0.500551
	BOPA1_3469_1152	2H	81.5	0.5	-0.0404469	2.19302e-05
	SCRI_RS_10670	2H	81.5	1.5	-0.0966402	0.0641105
	SCRI_RS_160833	2H	81.5	0.5	-0.042695	8.91489e-05
	SCRI_RS_185505	2H	81.5	0.5	-0.059412	0.21825
	SCRI_RS_211281	2H	81.5	12.5	-0.0696004	0.0250306
	SCRI_RS_235221	2H	81.5	2.5	-0.0874499	0.187617
	BOPA2_12_31424	2H	81.8	0.5	0.0773705	0.119875
	BOPA2_12_20793	2H	82.5	2.5	-0.0487962	0.232588
	SCRI_RS_157236	2H	82.5	0.5	0.0579853	0.715823
	BOPA1_6752_1013	2H	82.65	1.5	-0.100752	0.200745
	BOPA2_12_11285	2H	88.5	0.5	0.0684421	1.41859
	BOPA1_1635_691	2H	89.8	0.5	-0.0481362	0.826262
	BOPA2_12_30216	2H	89.8	2	0.111831	0.669074
	BOPA1_6951_875	2H	90.7	0.5	0.177865	0.137647
	SCRI_RS_170162	2H	92.8	1.5	-0.0621043	0.140473
	BOPA1_ABC14531_1_2_91	2H	94.15	1.5	0.090869	0.295988
	SCRI_RS_135355	2H	94.2	1.5	0.345999	0.051792
	SCRI_RS_194603	2H	94.4	1	0.187899	0.0607857
	SCRI_RS_196270	2H	94.4	2	-0.133799	0.137913
	SCRI_RS_239916	2H	94.5	4	-0.0784894	0.0763327
	SCRI_RS_142188	2H	94.8	0.5	0.0606403	5.81225e-05
	BOPA1_5347_585	2H	94.9	1	-0.150425	0.0746548
	SCRI_RS_153793	2H	97.8	0.5	-0.0555475	0.614523
	BOPA1_2277_634	2H	106.4	0.5	-0.0536191	0.0959196
	SCRI_RS_156045	2H	106.4	0.5	0.0618623	6.99046e-06
	SCRI_RS_4952	2H	106.4	0.5	0.0649603	0.0117535
	SCRI_RS_15711	2H	106.8	0.5	-0.102811	0.455505
	BOPA1_14832_296	2H	106.8	1	-0.0705001	0.0874824
	BOPA1_2688_1022	2H	106.8	1	-0.312254	0.0931703
	BOPA1_8523_316	2H	106.8	0.5	-0.0707659	3.3574
	BOPA1_ABC17086_1_9_254	2H	106.8	3	0.125482	0.784903
	BOPA2_12_20989	2H	106.8	2	0.0826341	1.20453
	SCRI_RS_123654	2H	106.8	0.5	0.0631627	0.0374493
	SCRI_RS_128484	2H	106.8	1	0.227809	0.503886
	SCRI_RS_149618	2H	106.8	0.5	0.053911	0.00429062
	SCRI_RS_184090	2H	106.8	0.5	0.0772508	1.09843
	BOPA1_1584_263	2H	107.2	3	0.083377	0.0662199
	BOPA1_7487_390	2H	107.2	0.5	-0.0642226	0.767771
	BOPA1_ABC13569_1_1_107	2H	107.2	3	0.0803565	0.186469
	BOPA1_ConsensusGBS0348_2	2H	107.2	0.5	0.0428511	0.139658
	BOPA2_12_30555	2H	107.2	1	0.0792799	0.365462
	SCRI_RS_116575	2H	107.2	0.5	0.0501744	0.00459401
	SCRI_RS_162690	2H	107.2	2.5	-0.0674411	3.336
	SCRI_RS_190073	2H	107.2	17.5	-0.0735493	1.616
	SCRI_RS_222093	2H	107.2	1	-0.0922241	0.169886
	SCRI_RS_230508	2H	107.2	1	-0.107224	0.0811313
	BOPA1_866_442	2H	107.4	0.5	-0.0998866	0.046163
	SCRI_RS_158091	2H	107.9	10	0.198414	0.559917
	BOPA2_12_10739	2H	109.6	7	0.105936	1.49321
	SCRI_RS_183974	2H	109.6	2	0.0591619	1.68915
	SCRI_RS_173131	2H	109.7	0.5	0.0748299	1.06137
	BOPA2_12_20649	2H	110.2	0.5	0.0774931	0.798612
	BOPA2_12_20295	2H	112.3	1.5	0.144773	0.0362002
	SCRI_RS_142593	2H	112.3	0.5	-0.0480309	0.405449
	BOPA1_5541_418	2H	113.3	1	0.11481	0.319373
	BOPA1_7302_240	2H	113.3	0.5	0.051169	0.082021
	SCRI_RS_155161	2H	113.5	0.5	0.0801332	0.716297
	SCRI_RS_235261	2H	113.5	0.5	-0.0649299	0.0934593
	SCRI_RS_200033	2H	113.9	0.5	-0.111621	0.685244
	BOPA2_12_30152	2H	114.1	1	-0.173052	0.158841
	SCRI_RS_152659	2H	114.15	0.5	-0.106736	0.492003
	SCRI_RS_153811	2H	114.15	6.5	-0.165083	0.109682
	BOPA2_12_30097	2H	114.2	0.5	-0.0661091	0.362339
	SCRI_RS_168629	2H	114.4	0.5	-0.0777033	0.190824
	SCRI_RS_179555	2H	114.9	0.5	0.0619954	0.0276766
	SCRI_RS_149273	2H	118	3	0.0706088	0.168535
	BOPA1_1486_908	2H	118.7	0.5	-0.21509	0.902104
	BOPA1_9291_1322	2H	118.7	1	0.0774704	0.169811
	BOPA2_12_30310	2H	118.7	0.5	0.0879077	1.23405
	SCRI_RS_137825	2H	118.7	0.5	0.0682444	0.320158
	BOPA1_6328_736	2H	119.8	0.5	-0.0698343	1.16983
	SCRI_RS_139840	2H	119.8	0.5	-0.0790019	0.179279
	SCRI_RS_239674	2H	119.8	1.5	-0.119072	4.03815
	SCRI_RS_157504	2H	120	1	-0.0724953	1.08594
	SCRI_RS_119513	2H	120.3	0.5	-0.102156	0.70399
	SCRI_RS_157929	2H	120.7	0.5	-0.0792341	1.90756
	BOPA2_12_30942	2H	120.75	1.5	-0.0835396	0.00100127
	BOPA1_6652_209	2H	120.8	0.5	0.0845418	0.0776047
	BOPA2_12_10472	2H	121	1	0.0824164	1.25521
	SCRI_RS_55841	2H	123.5	2	-0.163955	0.83658
	SCRI_RS_6458	2H	123.7	0.5	0.0603116	0.0561042
	SCRI_RS_238605	2H	123.9	16.5	0.0766296	0.126869
	BOPA1_2822_739	2H	124.3	1.5	0.0528268	0.867719
	SCRI_RS_202469	2H	124.6	3.5	0.0719847	1.4045
	BOPA1_5211_1755	2H	124.9	0.5	-0.115797	4.69161
	BOPA2_12_10579	2H	125.2	2.5	0.208471	0.652532
	SCRI_RS_134241	2H	125.4	0.5	0.04849	0.546208
	SCRI_RS_147230	2H	125.4	5	0.141792	0.25451
	SCRI_RS_204022	2H	125.8	14.5	0.0724111	1.29407
	SCRI_RS_118062	2H	126.8	42	0.0768329	1.18908
	SCRI_RS_124301	2H	127.1	17	0.118537	1.36811
	BOPA1_678_310	2H	127.3	1.5	0.160083	1.0473
	SCRI_RS_193100	2H	127.3	2	0.064443	0.21477
	BOPA1_7826_869	2H	129.3	1.5	-0.0643643	0.0348792
	SCRI_RS_206266	2H	129.3	0.5	-0.0657345	0.539528
	SCRI_RS_106163	2H	129.7	0.5	-0.0509171	0.0741135
	BOPA1_6990_661	2H	129.8	1.5	-0.0551407	0.217513
	BOPA2_12_10915	2H	129.8	0.5	0.103756	0.598471
	SCRI_RS_194195	2H	129.8	1.5	-0.0743271	0.338724
	SCRI_RS_148699	2H	130.3	1	0.150269	0.616353
	BOPA1_ABC10785_1_1_82	2H	131	0.5	-0.0847272	0.00126807
	SCRI_RS_158072	2H	131	3	0.109823	0.0334079
	SCRI_RS_179544	2H	131	4.5	0.0804031	0.0322541
	BOPA2_12_30352	2H	132.2	29	-0.090714	0.850837
	SCRI_RS_13322	2H	132.2	0.5	0.0751333	0.227253
	BOPA1_6157_1233	2H	132.5	1	-0.161024	0.508279
	BOPA1_4240_749	2H	132.6	1.5	0.0630288	0.145646
	BOPA1_3840_348	2H	133.3	0.5	0.0727164	0.0370239
	SCRI_RS_114969	2H	135	1	0.0517203	1.07436
	SCRI_RS_174071	2H	135	1.5	-0.106996	4.41721
	SCRI_RS_114673	2H	135.3	0.5	0.0445828	0.266815
	BOPA1_7655_579	2H	135.6	10.5	-0.135713	3.59342
	BOPA1_968_979	2H	135.6	0.5	-0.0599914	0.000176423
	SCRI_RS_188579	2H	135.6	2	-0.0878516	0.722429
	SCRI_RS_205658	2H	135.6	3	-0.0791502	0.382261
	SCRI_RS_138320	2H	135.8	2	0.073446	1.1869
	SCRI_RS_175216	2H	136	14.5	0.0804023	0.964483
	SCRI_RS_222342	2H	136	0.5	0.0679065	0.000116115
	BOPA2_12_11368	2H	136.3	0.5	-0.150906	0.166415
	SCRI_RS_10006	2H	136.8	0.5	0.0409086	0.785029
	SCRI_RS_194105	2H	136.8	1.5	0.107797	0.211809
	SCRI_RS_155544	2H	138.2	1	0.0580337	0.45085
	SCRI_RS_208292	2H	138.4	1	0.158	0.864121
QPh.2H-2	SCRI_RS_154135	2H	138.6	81	-0.185099	5.47839
	SCRI_RS_4691	2H	139.6	0.5	0.075197	0.0211739
	SCRI_RS_8420	2H	139.9	0.5	-0.065396	0.504259
	BOPA1_9668_422	2H	140.5	1.5	-0.163629	0.678727
	BOPA2_12_30823	2H	140.7	4	-0.063726	1.20786
	SCRI_RS_200267	2H	141.1	1.5	-0.0516662	0.350417
	BOPA2_12_31527	2H	141.9	0.5	-0.0523982	0.15545
	BOPA2_12_30240	2H	142	30.5	-0.234548	6.93928
	SCRI_RS_172136	2H	142.6	1	-0.0601216	0.0229725
	SCRI_RS_73620	2H	142.6	1	-0.057046	0.0117337
	BOPA1_6419_1680	2H	144.1	1	-0.102327	0.682708
	BOPA1_9910_427	2H	144.1	0.5	-0.0910494	1.19149
	SCRI_RS_188722	2H	144.3	3.5	-0.090054	2.90503
	SCRI_RS_196604	2H	144.3	4	-0.105106	0.01994
	SCRI_RS_161224	2H	146.2	0.5	-0.0471451	0.597141
	SCRI_RS_158043	2H	146.25	2.5	0.0629722	0.546904
	SCRI_RS_142982	2H	146.4	0.5	-0.0735436	9.00705e-07
	SCRI_RS_170753	2H	147.3	9.5	-0.103974	0.400805
	SCRI_RS_223897	2H	147.5	0.5	0.061247	0.299393
	BOPA2_12_30378	2H	148.2	0.5	-0.12484	1.79642
	SCRI_RS_123364	2H	149.2	1.5	0.086271	0.675024
	SCRI_RS_156075	2H	149.2	4.5	0.0662747	0.0964792
	BOPA2_12_20775	2H	149.4	1	0.102868	0.320342
	SCRI_RS_8637	2H	149.4	6.5	-0.100005	2.71516
	SCRI_RS_165239	2H	149.45	11	-0.183234	0.475635
	BOPA1_5029_1423	3H	0	0.5	0.0464569	0.855123
	BOPA2_12_31428	3H	0	1.5	-0.0597667	0.609087
	SCRI_RS_190002	3H	0	2	-0.04956	0.496829
	SCRI_RS_1804	3H	0.1	1	-0.060762	0.0729831
	BOPA1_4715_810	3H	1.6	1	0.150219	0.251984
	BOPA2_12_31448	3H	1.6	0.5	-0.192334	0.129986
	SCRI_RS_168529	3H	1.6	0.5	-0.0568119	0.0358183
	SCRI_RS_67208	3H	1.6	0.5	0.0977338	0.708611
	SCRI_RS_110189	3H	2.75	0.5	-0.0932811	0.0165739
	SCRI_RS_14819	3H	3	3	0.10152	0.0648134
	SCRI_RS_119379	3H	3.1	1	0.0369853	0.0742859
	BOPA1_918_480	3H	5.3	4.5	0.0895337	0.966047
	BOPA1_5945_748	3H	7	1	-0.0782428	0.627883
	BOPA2_12_30297	3H	8.3	0.5	0.0485672	0.765645
	SCRI_RS_130264	3H	8.8	0.5	0.0548851	0.00857165
	BOPA1_3646_1984	3H	8.9	0.5	0.0524452	0.76832
	BOPA1_1440_1148	3H	12.1	0.5	0.0446254	1.33424
	SCRI_RS_97417	3H	12.1	5.5	0.200663	0.450151
	BOPA2_12_11095	3H	14.9	0.5	-0.116434	0.0945913
	SCRI_RS_197216	3H	15.05	5.5	0.177827	0.372963
	SCRI_RS_221814	3H	17.4	0.5	0.186436	0.0173105
	BOPA1_3413_1488	3H	20.4	1.5	0.0803534	0.407606
	BOPA2_12_30192	3H	20.4	0.5	0.0510146	0.593279
	SCRI_RS_167842	3H	23.1	9.5	0.111338	1.5692
	SCRI_RS_3748	3H	23.9	2.5	0.0667723	1.46292
	SCRI_RS_192875	3H	24.7	1	0.0535351	0.777293
	SCRI_RS_222975	3H	25.5	0.5	0.0507798	0.226073
	SCRI_RS_206030	3H	37.3	0.5	-0.13312	0.0311283
	SCRI_RS_6922	3H	37.4	0.5	0.0560951	1.46862
	BOPA1_2765_406	3H	38	0.5	-0.093922	1.0364
	SCRI_RS_133685	3H	38	1.5	-0.0954741	0.690776
	SCRI_RS_115045	3H	39.2	0.5	-0.143035	0.0963994
	BOPA1_15141_257	3H	39.4	1	-0.076718	0.0958654
	BOPA2_12_10114	3H	39.4	0.5	0.0792563	0.801275
	BOPA1_6634_263	3H	39.5	9	0.10148	0.0343095
	SCRI_RS_202424	3H	39.5	2.5	-0.121129	0.0137919
	SCRI_RS_237761	3H	39.5	10	-0.128861	0.725647
	SCRI_RS_211943	3H	39.6	1.5	-0.220717	0.774458
	BOPA1_6805_1110	3H	40.7	16	0.0797743	1.36596
	SCRI_RS_154973	3H	40.7	1.5	0.132827	1.30223
	SCRI_RS_168541	3H	40.7	3	0.171194	1.27482
	SCRI_RS_199987	3H	40.7	1.5	0.0439268	1.72914
	SCRI_RS_211268	3H	40.7	1	0.105241	0.977086
	SCRI_RS_213686	3H	40.7	12	0.0784804	1.47728
	SCRI_RS_235084	3H	40.7	0.5	0.173175	0.952239
	BOPA1_9018_522	3H	43.1	0.5	-0.0666165	0.708135
	BOPA2_12_21506	3H	43.1	10	0.0772839	0.365578
	SCRI_RS_146425	3H	43.1	1	0.0479813	0.898186
	BOPA2_12_11117	3H	43.9	0.5	0.0862443	0.168631
	SCRI_RS_229693	3H	43.9	1	0.0602879	0.744413
	BOPA2_12_30785	3H	44.3	1.5	-0.0823114	0.213086
	SCRI_RS_127994	3H	44.3	4	-0.152985	0.4736
	BOPA2_12_31475	3H	44.8	0.5	0.0514689	1.59426
	SCRI_RS_151254	3H	44.8	2	-0.143607	0.320581
	BOPA2_12_30064	3H	45.4	0.5	0.0810724	0.542875
	BOPA1_4256_833	3H	46	2	0.0861404	0.630155
	BOPA1_7045_950	3H	46	3	0.0624632	0.569057
	BOPA1_6354_1193	3H	46.2	4	0.072757	0.586836
	BOPA2_12_30609	3H	46.2	0.5	-0.0770522	0.566004
	SCRI_RS_13433	3H	46.2	0.5	0.13942	0.108299
	SCRI_RS_230096	3H	46.2	0.5	0.0800435	1.49432
	SCRI_RS_235603	3H	46.2	0.5	0.0730051	1.12281
	SCRI_RS_126627	3H	46.55	1	0.172878	0.299043
	BOPA2_12_11069	3H	47.3	0.5	0.106766	0.258166
	BOPA2_12_30467	3H	47.3	1.5	0.0710521	1.80655
	SCRI_RS_219247	3H	47.3	7	0.0646688	1.70285
	BOPA2_12_30991	3H	47.55	7	0.223827	0.0211968
	BOPA2_12_30721	3H	49.3	8.5	0.0695767	1.26193
	BOPA2_12_30680	3H	49.6	0.5	-0.156428	0.153615
	SCRI_RS_128706	3H	50.9	1	-0.239854	0.306382
	BOPA1_6681_314	3H	51.1	3.5	-0.130761	0.11571
	BOPA2_12_31008	3H	51.2	2	-0.0888788	0.0922039
	SCRI_RS_222735	3H	51.2	0.5	-0.197176	0.464919
	BOPA2_12_11295	3H	51.4	0.5	-0.10606	0.488968
	SCRI_RS_214259	3H	51.4	15.5	0.0778642	0.703616
	BOPA1_ABC18582_1_2_417	3H	51.45	3	-0.0814593	0.0118672
	BOPA1_9481_859	3H	51.6	2	-0.0729786	0.0588954
	BOPA2_12_31012	3H	51.6	1	0.0548485	0.959149
	SCRI_RS_108473	3H	51.6	0.5	0.213266	0.565438
	SCRI_RS_173348	3H	51.6	0.5	0.0616817	0.572077
	SCRI_RS_189167	3H	51.6	1.5	-0.127665	0.266387
	SCRI_RS_103211	3H	51.7	0.5	-0.0525422	0.0211297
	SCRI_RS_144369	3H	51.8	1.5	-0.0830483	0.223323
	SCRI_RS_238114	3H	51.8	2.5	-0.118137	0.162448
	BOPA1_4453_422	3H	52.6	0.5	-0.0473419	0.152423
	SCRI_RS_114566	3H	52.6	9	-0.0910169	0.0874103
	SCRI_RS_6793	3H	52.6	1.5	-0.223619	0.130805
	SCRI_RS_168173	3H	53	0.5	-0.139925	0.219005
	BOPA1_1746_1527	3H	54.8	2	0.0523971	0.980682
	SCRI_RS_128810	3H	55.1	13.5	0.110526	0.864427
	SCRI_RS_168665	3H	55.2	1	-0.121744	0.0578013
	SCRI_RS_124607	3H	55.5	0.5	0.0666267	0.0318718
	SCRI_RS_179275	3H	55.5	0.5	-0.09664	0.0288965
	SCRI_RS_214807	3H	55.8	0.5	0.0742917	0.0588428
	SCRI_RS_197825	3H	56.7	1.5	0.0644483	0.53352
	SCRI_RS_236448	3H	56.7	8	0.0715785	1.56256
	SCRI_RS_152371	3H	57.2	0.5	0.287106	0.284051
	BOPA1_6364_645	3H	57.4	12.5	0.10433	1.55129
	BOPA2_12_11152	3H	57.4	0.5	0.119499	0.987943
	SCRI_RS_142939	3H	57.4	0.5	0.0576652	0.54307
	SCRI_RS_174324	3H	57.4	25.5	0.0793818	2.15417
	BOPA1_2616_2560	3H	58.6	2.5	-0.103203	0.00972233
	BOPA1_8180_450	3H	59.1	0.5	0.0746454	1.51001
	SCRI_RS_107261	3H	59.1	0.5	0.192515	0.469368
	SCRI_RS_127140	3H	59.1	2.5	0.0708513	1.07004
	BOPA1_ABC19175_1_2_375	3H	59.3	1.5	0.0810882	0.983152
	SCRI_RS_238981	3H	59.3	0.5	0.110068	1.03402
	SCRI_RS_76971	3H	60.45	1.5	0.223176	0.501515
	BOPA1_5960_1302	3H	60.8	3	-0.10444	0.612077
	SCRI_RS_187102	3H	60.8	1	0.0661942	0.57356
	SCRI_RS_220115	3H	61.8	1	0.112785	0.992976
	SCRI_RS_220129	3H	61.8	9.5	-0.15195	2.15594
	SCRI_RS_220192	3H	61.8	2.5	0.0634133	0.15184
	BOPA1_5128_1831	3H	61.9	0.5	-0.127919	0.203969
	BOPA1_ABC13107_1_3_299	3H	61.9	0.5	0.0577718	1.24829
	BOPA2_12_30754	3H	61.9	0.5	-0.140207	0.0155314
	SCRI_RS_132345	3H	61.9	0.5	-0.0820962	0.774455
	SCRI_RS_214023	3H	61.9	8.5	0.0907303	0.911147
	SCRI_RS_4575	3H	61.9	2.5	0.0972192	0.507602
	SCRI_RS_9350	3H	61.9	0.5	-0.0590583	0.651686
	SCRI_RS_144535	3H	62.1	1	-0.133758	0.189467
	SCRI_RS_157904	3H	62.4	2.5	0.115591	0.377743
	SCRI_RS_187887	3H	62.5	1.5	-0.200791	0.0390873
	BOPA2_12_31356	3H	62.7	0.5	-0.105994	0.111059
	BOPA1_2315_702	3H	63	0.5	-0.0811526	0.0380371
	BOPA1_3306_446	3H	63	2.5	-0.0869706	0.145083
	BOPA2_12_30399	3H	63	14	-0.137811	2.0002
	SCRI_RS_175710	3H	63	0.5	-0.075134	0.106989
	SCRI_RS_237939	3H	63	1.5	0.0873844	0.335468
	SCRI_RS_13778	3H	63.7	2.5	0.102379	1.52862
	BOPA1_4618_1559	3H	63.9	0.5	0.112473	0.339845
	BOPA2_12_11454	3H	64.5	1	-0.0914554	0.0681318
	BOPA2_12_31346	3H	64.7	1.5	-0.0688024	0.00680455
	BOPA1_1639_613	3H	64.9	0.5	-0.28874	0.00280868
	SCRI_RS_156056	3H	64.9	1	0.0833268	0.722298
	BOPA1_6883_203	3H	68.1	33	-0.095488	1.01599
	BOPA2_12_30170	3H	68.1	1	-0.115055	2.06886
	SCRI_RS_27417	3H	68.1	0.5	0.168075	0.646024
	SCRI_RS_27538	3H	68.1	1	0.101083	0.3173
	SCRI_RS_148020	3H	68.3	1	-0.0719828	0.440041
	BOPA2_12_31262	3H	69	0.5	0.196097	0.502091
	SCRI_RS_159249	3H	69	0.5	-0.0690244	0.00846194
	SCRI_RS_233246	3H	69	0.5	-0.0626549	0.088199
	SCRI_RS_223097	3H	69.9	1.5	0.0691774	0.763941
	SCRI_RS_202772	3H	70.2	10	-0.118972	0.171157
	BOPA2_12_11517	3H	71.5	0.5	0.0765529	0.241792
	BOPA2_12_30278	3H	71.5	0.5	-0.0444319	0.00171363
	SCRI_RS_205216	3H	71.5	1	-0.137797	0.421692
	SCRI_RS_208662	3H	73	0.5	0.134685	0.148221
	BOPA1_3266_570	3H	73.2	2	-0.071062	0.0236018
	SCRI_RS_162539	3H	73.2	1	0.0523227	0.0809317
	BOPA2_12_11138	3H	73.9	7.5	-0.221355	0.0200777
	BOPA1_861_268	3H	75.2	24	0.073143	0.0209593
	BOPA2_12_10493	3H	75.2	1	-0.0883794	0.0600431
	SCRI_RS_177399	3H	75.55	0.5	-0.134154	0.00673116
	SCRI_RS_95272	3H	75.7	0.5	-0.0520403	0.0643997
	BOPA2_12_30663	3H	76.1	0.5	0.104014	0.095764
	BOPA1_8020_87	3H	76.2	4	-0.07641	0.126727
	SCRI_RS_146480	3H	76.3	0.5	0.088724	0.0558482
	BOPA2_12_11468	3H	77.3	1.5	-0.262301	0.0196732
	SCRI_RS_157443	3H	77.3	0.5	-0.184958	0.0185801
	BOPA1_2236_773	3H	77.7	0.5	0.0392536	0.270246
	SCRI_RS_147950	3H	77.7	0.5	-0.0943282	0.167392
	SCRI_RS_199887	3H	77.7	1	-0.0790906	0.0693993
	SCRI_RS_1509	3H	83.1	4	-0.0868367	0.0822659
	BOPA2_12_31367	3H	83.9	0.5	-0.0844036	0.153441
	BOPA2_12_30250	3H	84.6	1	0.0959986	0.355445
	BOPA2_12_30090	3H	86	1	0.136378	0.397324
	BOPA1_9683_140	3H	86.2	5	0.0724762	0.618868
	SCRI_RS_166119	3H	86.2	25	0.0673141	1.20327
	BOPA1_5797_777	3H	86.3	0.5	0.0405933	0.370334
	BOPA1_3791_1525	3H	87.4	0.5	0.0672039	0.466263
	SCRI_RS_138193	3H	88	1	-0.19503	2.8535
	SCRI_RS_159046	3H	88.2	5	0.0678465	0.146966
	SCRI_RS_165444	3H	88.2	9.5	0.0742494	0.0565994
	BOPA1_3674_1352	3H	88.8	0.5	-0.0760326	0.406592
	BOPA1_6302_250	3H	89.4	1	-0.0602426	0.0642878
	SCRI_RS_3125	3H	89.9	0.5	0.0462741	0.502034
	SCRI_RS_162929	3H	90	1	0.050883	0.570966
	BOPA1_ABC10632_1_2_132	3H	90.2	1.5	0.0440532	0.588101
	BOPA1_ABC11028_1_1_64	3H	90.2	0.5	-0.0539585	0.00245028
	SCRI_RS_130795	3H	90.2	1	0.059504	0.854528
	SCRI_RS_235238	3H	90.2	0.5	0.0495715	0.553944
	BOPA2_12_10344	3H	90.9	0.5	0.0792026	0.0381173
	SCRI_RS_238430	3H	90.9	2	0.0556458	0.716532
	BOPA2_12_30342	3H	91.2	0.5	0.0767309	1.55464
	SCRI_RS_187928	3H	96.3	0.5	0.0894061	0.933938
	BOPA1_7241_553	3H	96.5	1	-0.0925644	0.0121871
	BOPA2_12_11392	3H	96.5	0.5	-0.118979	0.0124378
	SCRI_RS_140043	3H	96.5	3	-0.220516	0.104437
	SCRI_RS_172266	3H	96.5	3.5	0.0845574	1.1481
	SCRI_RS_225641	3H	96.5	1	0.0754685	0.12438
	SCRI_RS_7396	3H	96.6	0.5	-0.104941	1.58387
	BOPA2_12_21081	3H	97.05	1	-0.130042	0.368217
	SCRI_RS_168981	3H	98.5	1	-0.125699	0.954961
	SCRI_RS_237734	3H	98.5	0.5	-0.0622627	0.84818
	BOPA1_1435_670	3H	98.7	3	-0.125026	0.238605
	BOPA1_ConsensusGBS0510_2	3H	98.9	5	0.0953897	0.589449
	SCRI_RS_153519	3H	98.9	1	-0.0912409	0.0411669
	SCRI_RS_231027	3H	98.9	5	0.0728437	0.192462
	SCRI_RS_156620	3H	100.3	27	-0.117409	0.0698533
	SCRI_RS_167825	3H	100.3	0.5	-0.0948015	0.00640358
	SCRI_RS_131897	3H	100.4	0.5	-0.0942394	0.732639
	BOPA1_4025_300	3H	100.7	2.5	-0.126826	0.00819744
	SCRI_RS_163092	3H	100.7	0.5	-0.0915473	2.9096e-05
	SCRI_RS_148653	3H	103.8	10	0.0720657	0.315787
	SCRI_RS_196677	3H	103.8	2.5	0.0856997	0.0236545
	SCRI_RS_206510	3H	103.8	0.5	0.0414965	0.215477
	SCRI_RS_236528	3H	103.8	30.5	0.0998136	0.153961
	SCRI_RS_5194	3H	103.8	3	0.0765684	0.675856
	SCRI_RS_151711	3H	104.3	0.5	-0.0525564	0.500248
	SCRI_RS_193132	3H	104.3	1	0.106306	1.36445
	BOPA2_12_30223	3H	105	4.5	0.0741642	0.110773
	BOPA1_9282_205	3H	105.95	0.5	0.258619	0.146964
	BOPA1_5488_1097	3H	106.1	6.5	0.0780345	0.0397874
	BOPA2_12_30926	3H	107.05	1	0.21534	0.357254
	BOPA2_12_30274	3H	107.8	0.5	0.0737341	0.0543618
	SCRI_RS_150063	3H	107.8	0.5	0.0444756	0.392784
	SCRI_RS_153414	3H	107.8	7	0.0687957	0.0425953
	SCRI_RS_203905	3H	107.8	0.5	0.0730935	0.394893
	BOPA1_ABC07496_pHv1343_02	3H	108.4	1.5	0.066001	0.864019
	BOPA2_12_11338	3H	108.6	0.5	-0.118004	0.401025
	BOPA1_2335_1614	3H	109.2	8	0.0709403	0.0241762
	BOPA2_12_30081	3H	109.2	8.5	0.0672779	0.377741
	BOPA2_12_30096	3H	109.2	1.5	0.055375	0.698333
	BOPA2_12_30924	3H	109.2	1	0.0793996	0.0159412
	BOPA1_4026_655	3H	115.9	1	0.0679787	0.174115
	SCRI_RS_146012	3H	116.4	1	-0.0676543	0.546936
	BOPA2_12_10205	3H	117	0.5	-0.101818	1.39241
	SCRI_RS_202406	3H	117	0.5	0.0694444	0.410302
	SCRI_RS_237846	3H	117	1	0.0686545	0.296732
	SCRI_RS_235770	3H	122	1	0.112159	0.660136
	BOPA1_ABC13678_1_2_369	3H	122.6	0.5	0.0624563	0.473858
	SCRI_RS_151733	3H	122.6	0.5	0.0543472	0.0265012
	SCRI_RS_208688	3H	125.8	1	-0.102583	2.00924
	BOPA2_12_30367	3H	126.1	0.5	-0.0752289	4.19801
	BOPA1_5008_2402	3H	126.7	0.5	0.0496409	0.0625859
	BOPA1_5334_1533	3H	126.7	0.5	-0.0900016	0.0999413
	SCRI_RS_177313	3H	127.3	20.5	0.284091	0.2263
	BOPA2_12_30137	3H	128	0.5	0.0759015	0.617236
	SCRI_RS_201224	3H	128.6	35.5	-0.0847072	0.524578
	SCRI_RS_231382	3H	128.8	1	0.0807634	0.800042
	BOPA2_12_11208	3H	130.3	1.5	-0.211177	0.0705385
	SCRI_RS_175682	3H	131.6	1	-0.0618524	0.0433667
	BOPA2_12_10542	3H	131.7	0.5	0.0848329	0.018028
	SCRI_RS_205592	3H	132.4	10	-0.112674	0.9145
	SCRI_RS_115755	3H	133	0.5	0.522642	0.656082
	SCRI_RS_208633	3H	133.4	2	-0.0577258	0.823181
	SCRI_RS_135156	3H	135.5	6.5	0.0824895	0.120766
	SCRI_RS_144313	3H	135.5	2.5	-0.0774382	4.53024
	SCRI_RS_182610	3H	135.5	0.5	0.0991155	0.430344
	SCRI_RS_10019	3H	136.6	1.5	0.217911	0.511426
	SCRI_RS_205957	3H	137.5	1	-0.0821742	0.660477
	BOPA2_12_31161	3H	137.6	3.5	-0.0718056	0.016413
	SCRI_RS_172357	3H	137.6	1	-0.0451405	0.408783
	SCRI_RS_208722	3H	137.6	0.5	0.143886	0.488193
	SCRI_RS_238255	3H	137.6	0.5	-0.0695946	0.505694
	BOPA2_12_31500	3H	137.9	1.5	-0.0821967	0.34734
	BOPA1_13750_348	3H	139	1	0.0909776	0.285015
	SCRI_RS_65010	3H	139.2	0.5	-0.0497994	0.165337
	BOPA2_12_30921	3H	139.3	0.5	-0.054231	0.287492
	SCRI_RS_158679	3H	139.6	1	0.103916	0.6356
	BOPA1_4403_885	3H	142.1	11	-0.0529582	0.671659
	BOPA2_12_20198	3H	142.1	2	-0.21759	0.0865604
	SCRI_RS_164726	3H	142.1	0.5	-0.041978	0.524088
	SCRI_RS_224468	3H	142.1	0.5	-0.0504343	0.191011
	BOPA1_5840_659	3H	142.15	2.5	-0.11646	0.84876
	SCRI_RS_230023	3H	142.9	25	-0.0684238	0.0188146
	BOPA2_12_30960	3H	143.1	0.5	0.0800022	0.151113
	SCRI_RS_126351	3H	143.1	7	-0.0757409	0.838494
	SCRI_RS_126369	3H	144	0.5	-0.0479071	1.33451
	SCRI_RS_180847	3H	145.3	0.5	-0.0700385	0.411644
	SCRI_RS_237864	3H	145.3	1	-0.111041	1.36783
	BOPA1_ABC36454_pHv2499_01	3H	145.4	8	-0.0607764	0.25529
	BOPA2_12_10629	3H	145.5	0.5	0.0971063	0.0300657
	SCRI_RS_49693	3H	145.5	5	-0.0509974	0.460148
	BOPA1_4643_867	3H	146	7.5	-0.0560975	0.646045
	SCRI_RS_127719	3H	146.4	0.5	-0.0472804	0.0630283
	BOPA2_12_30736	3H	148.2	0.5	-0.0401606	0.982126
	SCRI_RS_143594	3H	148.2	0.5	0.11111	0.0122171
	BOPA1_ConsensusGBS0632_3	3H	148.4	0.5	-0.0716821	0.612737
	SCRI_RS_146798	3H	148.4	9	-0.0631402	0.573539
	SCRI_RS_154549	3H	148.4	9	-0.183252	0.723978
	BOPA2_12_10981	3H	154.9	0.5	0.167005	0.0200881
	BOPA2_12_30135	3H	154.9	5.5	-0.0525022	0.957837
	SCRI_RS_128375	3H	154.9	5	-0.0674158	1.71298
	SCRI_RS_160338	3H	154.9	4.5	-0.0518052	0.433102
	SCRI_RS_178836	3H	154.9	2	0.0990457	1.17054
	SCRI_RS_184261	3H	154.9	3	-0.0684792	1.62543
	BOPA2_12_30764	4H	0.3	19.5	0.0628001	0.482656
	SCRI_RS_185058	4H	0.4	1.5	0.0444417	0.0100035
	SCRI_RS_164381	4H	0.5	0.5	0.0695361	0.709376
	SCRI_RS_236981	4H	0.6	4	0.0599809	0.364722
	SCRI_RS_126417	4H	1.05	2.5	-0.0969473	2.06345
	BOPA2_12_31324	4H	1.1	2	0.0546213	0.0359296
	BOPA2_12_31511	4H	1.1	0.5	0.0823024	0.0109937
	SCRI_RS_149873	4H	1.1	1.5	-0.0917251	0.644364
	SCRI_RS_154517	4H	2.9	5	-0.125314	1.56108
	BOPA1_3026_1011	4H	3.5	0.5	-0.063329	0.00178087
	BOPA1_6133_774	4H	3.5	0.5	0.0704589	0.00420147
	BOPA2_12_11020	4H	3.5	1.5	0.0753027	0.482044
	SCRI_RS_206744	4H	3.5	2.5	-0.0591247	0.285298
	SCRI_RS_219136	4H	3.5	0.5	0.068796	0.287947
	BOPA1_1996_652	4H	3.6	9	-0.0767964	2.04645
	SCRI_RS_146989	4H	14.9	0.5	-0.0663382	1.09016
	SCRI_RS_189331	4H	14.9	0.5	0.0416125	0.0553325
	BOPA2_12_30150	4H	19.9	0.5	0.0406672	0.0176037
	BOPA2_12_10626	4H	20.9	1.5	0.0519418	1.03637
	SCRI_RS_154075	4H	21.2	0.5	0.0784192	0.151515
	SCRI_RS_188190	4H	21.2	1	-0.0689441	0.00859399
	SCRI_RS_202425	4H	25.75	0.5	0.0974941	0.0951295
	BOPA1_12128_313	4H	26.8	5	-0.0931976	0.140583
	BOPA1_8901_1446	4H	27.5	6.5	-0.0503112	0.16592
	BOPA2_12_30907	4H	27.5	13.5	-0.0549495	0.931843
	SCRI_RS_238822	4H	27.5	0.5	-0.0503205	0.597248
	SCRI_RS_143144	4H	28.1	42	-0.0602326	0.294483
	SCRI_RS_228232	4H	29.8	0.5	-0.0585674	0.97787
	BOPA2_12_10810	4H	34.3	0.5	-0.0793005	0.00394171
	BOPA2_12_30863	4H	34.3	1	0.120922	0.676329
	BOPA1_6589_1211	4H	35.9	0.5	0.0696451	0.552553
	SCRI_RS_209362	4H	35.9	5	0.0614756	0.553256
	SCRI_RS_179489	4H	37.8	0.5	-0.0425558	1.05308
	BOPA2_12_21003	4H	40	1.5	-0.0660869	0.0156664
	SCRI_RS_6956	4H	40	3	-0.0553024	1.08758
	SCRI_RS_190764	4H	43.5	1	-0.063009	0.0267512
	BOPA2_12_30564	4H	49.7	0.5	-0.118799	0.07737
	SCRI_RS_110052	4H	49.7	0.5	0.0938897	0.130678
	SCRI_RS_203147	4H	49.7	0.5	0.0916849	0.518903
	SCRI_RS_209409	4H	49.7	0.5	0.0534192	0.000373515
	BOPA1_ABC24906_1_1_279	4H	49.9	5	0.071254	0.476454
	BOPA2_12_30597	4H	49.9	6	-0.0724646	1.00941
	SCRI_RS_137360	4H	49.9	0.5	-0.0587563	1.03007
	SCRI_RS_207030	4H	49.9	0.5	-0.0538735	1.53628
	SCRI_RS_119778	4H	50.6	0.5	-0.146855	0.0267218
	BOPA1_4544_461	4H	50.7	0.5	0.0770712	0.14103
	BOPA2_12_10836	4H	50.8	1.5	0.0960264	0.162744
	BOPA2_12_30993	4H	50.8	18.5	0.0844976	0.0227936
	BOPA1_3131_1029	4H	51	0.5	0.0601607	0.311253
	BOPA2_12_30878	4H	51	1	-0.0994994	0.0315322
	BOPA2_12_31360	4H	51	2	-0.0871158	0.0247189
	BOPA2_12_31382	4H	51	2	0.497485	0.138718
	SCRI_RS_145379	4H	51	0.5	-0.178135	0.853377
	SCRI_RS_160373	4H	51	0.5	-0.0959027	0.00557286
	SCRI_RS_190401	4H	51	1	-0.7643	0.0872517
	SCRI_RS_193122	4H	51	0.5	-0.0612805	0.0474986
	BOPA1_7691_679	4H	51.2	0.5	0.109286	0.00790983
	BOPA2_12_11077	4H	51.2	1.5	0.0625381	0.374264
	SCRI_RS_197371	4H	51.2	9	-0.0992542	0.17415
	BOPA1_ABC14026_1_2_168	4H	51.3	0.5	0.0652012	0.0206961
	BOPA2_12_11269	4H	51.3	1	0.0634452	0.340511
	BOPA2_12_30625	4H	51.3	0.5	0.0529027	0.18319
	SCRI_RS_74014	4H	51.3	1.5	-0.0686588	0.00163745
	SCRI_RS_194316	4H	51.4	1	0.130541	2.35532
	BOPA2_12_10607	4H	52.3	0.5	-0.164189	0.00404447
	SCRI_RS_150603	4H	52.3	0.5	0.0538746	0.25566
	BOPA1_3917_1365	4H	54	2.5	-0.115102	0.36739
	BOPA2_12_11232	4H	54	0.5	-0.122807	0.337441
	BOPA1_245_433	4H	54.3	1.5	0.0913017	0.328891
	BOPA2_12_30995	4H	54.3	0.5	0.047534	0.466057
	SCRI_RS_141730	4H	54.3	2.5	0.0588942	0.0914991
	BOPA2_12_10426	4H	55.7	0.5	-0.0492587	0.29911
	SCRI_RS_206232	4H	55.7	0.5	0.0653969	0.232908
	BOPA1_3644_1483	4H	56.2	7.5	-0.0812226	1.29168
	SCRI_RS_150615	4H	56.2	1	-0.0394163	1.39456
	SCRI_RS_168603	4H	56.2	1	0.104705	0.00914363
	SCRI_RS_224629	4H	56.2	0.5	0.115949	3.05403
	BOPA1_ABC08788_1_1_329	4H	57.3	1	-0.101495	0.0313811
	BOPA1_7822_1474	4H	57.5	1	0.0897399	0.078059
	BOPA1_8034_315	4H	57.5	2	-0.0866805	0.551578
	SCRI_RS_136648	4H	57.5	1	0.080125	0.827151
	SCRI_RS_170560	4H	57.5	4.5	-0.0827504	0.307045
	SCRI_RS_189180	4H	58.1	0.5	-0.0821923	0.0133378
	BOPA1_4276_1082	4H	58.4	3	0.0815724	0.573253
	SCRI_RS_109600	4H	58.4	0.5	0.208753	0.166092
	BOPA1_6326_1032	4H	58.45	2.5	0.267232	0.028769
	BOPA1_5354_1046	4H	59.6	0.5	-0.0676308	2.5825
	SCRI_RS_188555	4H	59.6	0.5	-0.0572162	1.9672
	SCRI_RS_196044	4H	59.6	1.5	-0.207342	0.110626
	SCRI_RS_206179	4H	60.1	1.5	-0.137871	1.14075
	SCRI_RS_132067	4H	60.2	0.5	-0.102098	9.52487e-08
	SCRI_RS_185497	4H	60.3	1	-0.0400329	1.86952
	BOPA1_5273_894	4H	60.7	0.5	-0.0885425	0.00919155
	BOPA2_12_31385	4H	60.7	0.5	-0.0520115	0.358299
	BOPA2_12_31515	4H	60.7	0.5	-0.0473902	0.168907
	SCRI_RS_213542	4H	60.7	7.5	-0.0833852	1.31197
	BOPA1_4139_888	4H	60.8	0.5	0.0928169	0.0151164
	BOPA1_ABC09432_1_1_160	4H	61.5	1.5	-0.0771808	2.39244
	BOPA1_6464_1115	4H	62.5	1	-0.0560438	0.269248
	SCRI_RS_8092	4H	62.5	3	0.08532	1.14442
	BOPA1_424_423	4H	63.7	1.5	0.0542561	0.419686
	SCRI_RS_179444	4H	64	0.5	-0.033982	0.875506
	BOPA1_4407_1344	4H	67.6	2.5	-0.0809575	2.73564
	SCRI_RS_157650	4H	67.6	0.5	-0.0665404	0.0720287
	BOPA1_ABC14714_1_1_162	4H	67.7	0.5	0.0501617	0.0417118
	BOPA1_6172_773	4H	68.95	0.5	-0.203363	0.330747
	BOPA1_3416_692	4H	69	0.5	-0.0653342	0.28064
	BOPA2_12_10170	4H	70.3	2	0.130497	0.114946
	BOPA2_12_20143	4H	70.3	4.5	-0.116293	6.58731
	SCRI_RS_175327	4H	70.3	0.5	0.0985052	0.0196954
	SCRI_RS_237913	4H	70.3	1	-0.191541	0.690936
	SCRI_RS_238610	4H	70.3	1	-0.127607	6.34461
	SCRI_RS_179438	4H	73.5	4.5	-0.0619514	2.32659
	SCRI_RS_164399	4H	76.3	1.5	0.199395	0.247751
QPh.4H-1	BOPA1_4051_1101	4H	78.4	75	-0.152957	7.66886
	BOPA1_4250_402	4H	78.5	1.5	-0.0604431	2.71276
	BOPA2_12_30226	4H	78.5	0.5	0.0665327	0.00028029
	BOPA2_12_30787	4H	78.5	1.5	-0.0844381	0.0970036
	SCRI_RS_13460	4H	78.5	0.5	-0.0914025	2.71689
	SCRI_RS_144204	4H	78.5	1	-0.0915791	2.76861
	SCRI_RS_181725	4H	78.5	1	0.149211	0.0276548
	SCRI_RS_233242	4H	78.5	0.5	0.100951	2.98976
	BOPA1_1523_1136	4H	78.7	1.5	-0.0705967	0.194866
	SCRI_RS_7523	4H	78.7	4	0.12733	0.0387974
	BOPA1_4988_858	4H	78.8	11	0.0817355	0.0528551
	BOPA1_4986_1214	4H	80.9	5	0.0768252	0.0720536
	BOPA1_4133_601	4H	81.1	0.5	0.0495371	0.0177135
	BOPA2_12_31523	4H	81.4	0.5	0.183602	0.508941
	BOPA2_12_20825	4H	83.95	0.5	0.199417	0.420527
	SCRI_RS_162410	4H	85.1	0.5	-0.0752264	3.33061
	BOPA1_4039_1686	4H	85.6	1	-0.132172	1.29382
	BOPA1_5611_811	4H	90.9	0.5	0.0638488	2.38803
	SCRI_RS_157760	4H	90.9	0.5	0.16601	2.99186
	SCRI_RS_107010	4H	91.3	1	-0.15063	3.51459
	SCRI_RS_172072	4H	91.3	1	-0.0475996	2.85495
	SCRI_RS_129218	4H	91.7	3.5	0.142651	0.179071
	SCRI_RS_188944	4H	94.1	1.5	-0.284805	0.447894
	SCRI_RS_11114	4H	97.2	0.5	-0.119983	0.120264
	SCRI_RS_189881	4H	97.2	0.5	-0.164693	1.09946
	BOPA2_12_10271	4H	97.3	1	-0.0664214	4.56543
	SCRI_RS_169580	4H	97.3	2.5	0.10047	0.136436
	SCRI_RS_181163	4H	97.3	45.5	-0.109549	7.91928
	SCRI_RS_205975	4H	97.3	5	-0.104176	5.34336
	BOPA2_12_10824	4H	97.5	0.5	0.107271	0.67603
	BOPA1_7550_562	4H	97.6	2.5	0.131612	0.282437
	BOPA2_12_30554	4H	97.7	7.5	0.103536	0.0590732
	BOPA1_4535_1366	4H	98.9	0.5	-0.166439	3.16244
	BOPA2_12_10666	4H	98.9	0.5	0.211469	2.24169
	SCRI_RS_144761	4H	98.9	4.5	0.09604	0.0571355
	BOPA1_ABC12093_1_2_231	4H	99.1	4	-0.0856236	5.05809
	SCRI_RS_168581	4H	99.1	0.5	-0.0585305	3.31205
	SCRI_RS_228030	4H	99.1	0.5	0.0805582	2.64289
	SCRI_RS_188827	4H	99.2	0.5	0.0694938	1.92173
	BOPA1_ConsensusGBS0288_1	4H	99.6	20	-0.0910995	5.86759
	BOPA2_12_11139	4H	99.6	1	0.00470577	0.43411
	BOPA2_12_11183	4H	99.6	23.5	-0.122211	5.40213
	SCRI_RS_139508	4H	99.85	2	0.337901	0.050454
	BOPA1_299_163	4H	100.6	2	0.10443	0.00446074
	BOPA1_41_695	4H	100.6	1	-0.109534	5.19894
	BOPA2_12_30987	4H	100.6	14.5	-0.0864544	4.19999
	BOPA2_12_30988	4H	100.6	1	0.109632	2.12601
	SCRI_RS_197256	4H	101.3	0.5	-0.0558854	4.31033
	BOPA1_3652_872	4H	101.4	23.5	-0.0931298	4.31681
	SCRI_RS_141803	4H	101.6	0.5	0.105462	3.8273
	SCRI_RS_156130	4H	102	8.5	0.0936316	0.269277
	SCRI_RS_153700	4H	102.1	0.5	0.181393	3.53233
	SCRI_RS_16715	4H	102.1	22.5	-0.104469	4.09155
QPh.4H-2	SCRI_RS_148773	4H	102.2	50.5	-0.283959	0.99875
	BOPA1_2614_1522	4H	102.5	0.5	-0.203014	0.656424
	BOPA1_6519_812	4H	102.6	11	-0.148694	6.15919
	SCRI_RS_6448	4H	102.8	4	0.121231	0.161182
	SCRI_RS_9549	4H	102.8	1	-0.0834345	2.6305
	SCRI_RS_157611	4H	103.8	1.5	-0.0805527	2.99191
	SCRI_RS_160461	4H	103.8	3	-0.115114	2.17801
	BOPA1_5692_310	4H	104	1.5	0.151797	0.344059
	BOPA2_12_30385	4H	107.4	2	-0.470714	0.0748641
	SCRI_RS_196076	4H	110.2	0.5	0.0606955	1.65667
	SCRI_RS_157866	4H	110.7	0.5	-0.127905	4.94958
	BOPA1_6019_296	4H	111.3	8	0.0789139	0.0237719
	SCRI_RS_107762	4H	111.3	1	0.109393	0.478626
	SCRI_RS_192456	4H	111.3	1	0.0798346	0.0667048
	BOPA1_4152_573	4H	113.4	0.5	-0.0573752	1.98916
	BOPA1_4773_1009	4H	113.4	0.5	0.0438441	0.127817
	BOPA2_12_30476	4H	113.4	0.5	0.0807571	0.0459403
	BOPA2_12_30824	4H	113.4	1.5	-0.0689878	0.798126
	BOPA2_12_31422	4H	113.4	1.5	-0.098928	0.237568
	SCRI_RS_113536	4H	113.4	0.5	0.0483277	0.190791
	SCRI_RS_171481	4H	113.4	0.5	-0.0609314	0.071343
	SCRI_RS_181566	4H	113.4	0.5	0.0748735	0.332778
	SCRI_RS_189599	4H	113.4	1	-0.0598142	1.03461
	BOPA2_12_21450	4H	113.55	5	0.114719	0.467159
	SCRI_RS_13454	4H	113.7	1	0.0919215	0.597759
	SCRI_RS_151357	4H	114.9	6	-0.0945135	3.491
	SCRI_RS_152271	4H	115.2	0.5	0.0529917	0.278477
	SCRI_RS_221876	4H	115.2	4	-0.093337	0.0620133
	BOPA2_12_30543	5H	0	0.5	0.0653578	0.998969
	BOPA1_3417_1451	5H	0.1	20.5	0.0566863	0.864026
	BOPA1_5206_787	5H	0.1	0.5	-0.0733958	0.264497
	SCRI_RS_179411	5H	1	0.5	0.0950365	0.882699
	SCRI_RS_109375	5H	1.1	0.5	0.0389127	1.28404
	BOPA2_12_30980	5H	1.5	0.5	0.0449352	0.073905
	BOPA2_12_31022	5H	1.5	0.5	0.0617492	0.143108
	SCRI_RS_10929	5H	1.5	1	0.0452915	0.805158
	BOPA2_12_30975	5H	1.6	0.5	0.0656908	0.285222
	SCRI_RS_133909	5H	1.6	1.5	0.0452615	0.0514017
	SCRI_RS_141591	5H	1.7	0.5	-0.0652036	0.169743
	SCRI_RS_31797	5H	2.2	0.5	-0.0793844	0.0389167
	SCRI_RS_204607	5H	2.75	0.5	-0.134032	0.787957
	BOPA2_12_31094	5H	8.6	0.5	-0.0781375	0.811654
	SCRI_RS_155555	5H	8.6	9.5	0.0664752	1.53877
	SCRI_RS_169138	5H	8.6	0.5	-0.0847795	0.406154
	SCRI_RS_225187	5H	8.6	1.5	0.103875	0.0214417
	SCRI_RS_214760	5H	9.3	43.5	0.0630109	1.58328
	SCRI_RS_108541	5H	12	22.5	0.125599	1.25825
	SCRI_RS_133600	5H	12	2.5	0.0550536	2.81782
	SCRI_RS_179260	5H	13.2	0.5	-0.0674126	0.613668
	SCRI_RS_192396	5H	14.2	1	0.0452253	1.57942
	SCRI_RS_149877	5H	14.5	2.5	0.142126	0.0519998
	SCRI_RS_98293	5H	14.8	11.5	0.0594163	1.74431
	SCRI_RS_184564	5H	15.6	2.5	0.0620329	3.8687
	BOPA1_6184_200	5H	17.6	0.5	0.128817	0.175852
	BOPA2_12_30167	5H	17.6	1.5	-0.0916062	0.712077
	SCRI_RS_157444	5H	17.6	46.5	0.174451	1.9073
	BOPA1_5086_1239	5H	17.9	2	0.174853	0.202366
	SCRI_RS_194819	5H	23.2	0.5	0.0896941	0.601645
	BOPA1_8377_1022	5H	23.6	5	0.163876	0.322822
	SCRI_RS_170761	5H	23.6	3.5	0.079336	0.546456
	SCRI_RS_189323	5H	23.6	1.5	-0.0592682	0.25394
	SCRI_RS_85089	5H	23.6	0.5	-0.0632471	0.343821
	BOPA2_12_20576	5H	29.1	0.5	-0.0679687	0.00132971
	SCRI_RS_108416	5H	29.1	2.5	-0.0765886	0.0202725
	SCRI_RS_205100	5H	29.1	1.5	0.100261	0.636685
	SCRI_RS_166209	5H	30.1	2.5	0.150716	0.340142
	SCRI_RS_179512	5H	30.1	2	-0.0639295	0.200923
	SCRI_RS_104699	5H	30.45	21	-0.163885	0.893107
	SCRI_RS_156016	5H	30.6	1	0.0655872	0.359227
	BOPA2_12_31521	5H	39.5	2	0.0545946	1.84166
	SCRI_RS_165313	5H	39.5	3	0.0971159	0.210103
	SCRI_RS_216814	5H	41.2	0.5	0.0879833	0.251083
	SCRI_RS_185617	5H	41.65	1	0.12104	0.546505
	SCRI_RS_182015	5H	41.8	0.5	-0.0557441	0.00568288
	SCRI_RS_197817	5H	41.8	0.5	-0.124304	0.00172753
	BOPA1_ConsensusGBS0019_1	5H	42.8	0.5	0.0830621	0.0056327
	BOPA2_12_31257	5H	42.8	0.5	-0.102101	0.055487
	BOPA1_9766_787	5H	44	0.5	0.0409515	0.0756891
	SCRI_RS_170957	5H	44	0.5	0.133545	0.0332175
	SCRI_RS_175284	5H	44	0.5	-0.218972	0.062233
	BOPA2_12_31431	5H	44.1	0.5	0.15918	0.00272055
	SCRI_RS_181514	5H	44.1	0.5	0.131725	0.0300905
	SCRI_RS_132280	5H	44.2	0.5	0.0995067	0.0168168
	SCRI_RS_151755	5H	44.2	0.5	0.0428157	0.0923353
	SCRI_RS_209553	5H	44.2	0.5	0.0653373	0.0258543
	SCRI_RS_219574	5H	44.2	1	0.077705	0.15232
	SCRI_RS_182407	5H	44.8	0.5	-0.068879	0.0712137
	BOPA1_7741_527	5H	46.2	0.5	-0.0768094	0.00641282
	BOPA1_ConsensusGBS0654_4	5H	46.2	0.5	-0.13845	0.320619
	SCRI_RS_211940	5H	46.2	1	-0.0992949	0.577588
	SCRI_RS_215485	5H	46.25	1.5	-0.103262	0.37388
	SCRI_RS_204616	5H	46.5	1	-0.0667078	0.0694142
	SCRI_RS_182177	5H	46.7	2.5	-0.08673	1.07252
	SCRI_RS_231244	5H	46.7	19.5	0.19063	0.570351
	SCRI_RS_235638	5H	46.7	1	-0.150334	1.6212
	BOPA2_12_30644	5H	47	2.5	-0.0674827	0.156538
	BOPA1_4565_1583	5H	47.7	0.5	-0.0635672	0.607627
	BOPA2_12_10306	5H	47.7	0.5	-0.085965	0.752208
	BOPA2_12_10899	5H	47.7	13.5	-0.108244	0.0319288
	BOPA2_12_11512	5H	47.7	2.5	-0.18252	0.21733
	SCRI_RS_122965	5H	47.7	2	-0.128224	0.085591
	SCRI_RS_144696	5H	47.7	1	-0.0698703	1.04661
	SCRI_RS_234598	5H	47.7	0.5	-0.0631603	0.100558
	BOPA1_7140_595	5H	48.2	0.5	-0.0542942	0.00864828
	BOPA2_12_10725	5H	48.2	1.5	-0.145532	0.0488936
	SCRI_RS_186111	5H	48.2	0.5	0.156715	0.00964267
	SCRI_RS_188367	5H	48.2	2	-0.139039	0.00701288
	SCRI_RS_236759	5H	48.2	0.5	0.13106	0.157318
	SCRI_RS_196041	5H	48.8	0.5	-0.0672465	0.286713
	BOPA2_12_11089	5H	49.85	10.5	-0.149434	0.0173475
	BOPA2_12_31240	5H	49.85	0.5	-0.0811402	0.260875
	BOPA1_4234_1944	5H	51.5	1	-0.213031	0.0202096
	SCRI_RS_1386	5H	51.5	2.5	-0.133944	0.0123795
	SCRI_RS_223699	5H	51.6	2.5	-0.148422	0.010246
	SCRI_RS_119287	5H	52.3	0.5	-0.0414908	0.0728028
	SCRI_RS_135464	5H	52.3	0.5	-0.262436	0.0486672
	SCRI_RS_147940	5H	52.3	0.5	-0.179223	0.0751275
	SCRI_RS_153533	5H	52.3	1	-0.0514597	0.0178261
	SCRI_RS_173717	5H	52.3	0.5	-0.0407943	0.0766926
	BOPA2_12_10203	5H	55.6	3.5	-0.0736782	0.166054
	BOPA2_12_10953	5H	55.6	1	-0.0743717	0.149339
	BOPA2_12_20278	5H	55.6	1.5	-0.0699022	0.0723117
	BOPA2_12_30007	5H	55.6	6	-0.0837849	0.0105452
	SCRI_RS_158981	5H	55.6	1	-0.041981	0.017999
	SCRI_RS_162773	5H	55.6	2	-0.0552112	0.13765
	SCRI_RS_197571	5H	55.6	4	-0.0844959	0.0702688
	SCRI_RS_7189	5H	55.6	0.5	0.147343	0.246372
	BOPA1_1583_522	5H	60.5	1	0.0662457	1.89546
	BOPA1_1896_1435	5H	60.5	0.5	-0.066226	1.32965
	BOPA2_12_11515	5H	60.5	0.5	0.0744129	1.45521
	BOPA2_12_10634	5H	62.5	2	-0.0859889	0.0287775
	SCRI_RS_152347	5H	69.3	0.5	-0.0761011	2.47576
	BOPA1_9745_628	5H	69.7	1	0.183424	1.2452
	BOPA1_1786_297	5H	70.1	2	0.0610471	1.37785
	BOPA1_4389_551	5H	70.1	1	0.0580888	0.936714
	BOPA1_ABC06144_pHv86_01	5H	70.1	5	0.0925489	2.81085
	BOPA2_12_30314	5H	70.1	5.5	0.0588224	1.84907
	SCRI_RS_111826	5H	70.1	13	0.0991131	2.72346
	SCRI_RS_128664	5H	70.1	7.5	0.0774246	2.61122
	SCRI_RS_12887	5H	70.1	29.5	0.0967872	3.08817
	SCRI_RS_1474	5H	70.1	1	0.068658	2.76406
	SCRI_RS_159611	5H	70.1	4	0.0772518	1.85437
	SCRI_RS_11206	5H	73.3	3.5	-0.106302	1.65828
	SCRI_RS_219608	5H	73.3	0.5	-0.0917236	0.0269485
	SCRI_RS_233239	5H	74.7	0.5	-0.0761296	0.189809
	BOPA1_6833_658	5H	74.9	0.5	0.145645	0.553623
	SCRI_RS_224839	5H	74.9	1.5	-0.0884504	0.0697947
	SCRI_RS_240114	5H	74.9	0.5	-0.117034	2.26619
	SCRI_RS_196566	5H	75.15	0.5	-0.216123	0.0140921
	SCRI_RS_161118	5H	75.6	14.5	0.0781134	1.55156
QPh.5H-1	SCRI_RS_212784	5H	75.6	57.5	0.084723	4.05498
	BOPA1_11944_542	5H	80.2	0.5	-0.168872	0.245207
	BOPA1_3685_894	5H	80.3	1.5	0.0741514	4.75012
	SCRI_RS_170151	5H	80.3	26.5	0.116977	0.806428
	SCRI_RS_179268	5H	80.5	0.5	0.069739	0.955288
	BOPA1_2947_1245	5H	84.4	2	0.0504504	3.33556
	SCRI_RS_4923	5H	84.8	0.5	0.0366657	1.31464
	BOPA1_ABC14689_1_9_399	5H	87.6	0.5	0.062742	1.17188
	BOPA2_12_20403	5H	87.6	0.5	0.0724529	1.62358
	BOPA1_4706_940	5H	93.4	0.5	0.0732713	1.06969
	SCRI_RS_159430	5H	93.4	0.5	-0.0622789	0.322653
	BOPA2_12_31279	5H	94.4	4.5	-0.133345	0.0688408
	SCRI_RS_10386	5H	94.4	1.5	-0.131262	0.00574693
	BOPA1_3398_163	5H	94.7	2.5	-0.0839033	0.0311709
	BOPA2_12_30845	5H	95.1	1	0.0884783	0.742182
	BOPA2_12_30850	5H	95.1	3.5	0.0592676	0.0245648
	SCRI_RS_125580	5H	96.65	0.5	-0.18521	0.000232458
	BOPA2_12_30056	5H	98.1	1.5	-0.0606646	0.0330428
	SCRI_RS_157897	5H	98.1	4.5	-0.0863107	0.394496
	SCRI_RS_44800	5H	98.1	0.5	-0.062975	0.00496344
	SCRI_RS_198617	5H	98.5	3.5	-0.0742082	0.155581
	SCRI_RS_225268	5H	98.5	2.5	-0.0769981	0.188633
	BOPA1_3478_1024	5H	98.9	0.5	-0.0884326	0.15034
	SCRI_RS_120829	5H	98.9	13.5	0.0747458	0.765376
	SCRI_RS_196437	5H	110.1	1	-0.196523	3.91718
	SCRI_RS_156454	5H	112.7	1	0.0969494	0.48701
	SCRI_RS_182540	5H	112.7	0.5	-0.0947749	0.321158
	SCRI_RS_199964	5H	112.7	0.5	-0.0419464	0.00174894
	SCRI_RS_8256	5H	114	0.5	0.0921929	0.572811
	BOPA2_12_31041	5H	115.3	5	0.134316	1.50075
	SCRI_RS_126419	5H	115.3	0.5	0.0434415	1.63118
	SCRI_RS_135254	5H	115.3	3	0.0706338	0.942161
	SCRI_RS_162933	5H	115.3	4	0.0646367	0.636707
	SCRI_RS_196673	5H	115.3	1	0.0683139	0.946805
	SCRI_RS_221130	5H	115.3	11	0.0705727	0.137832
	SCRI_RS_230675	5H	115.3	5	0.0689827	0.0820597
	SCRI_RS_189046	5H	118.8	1	0.221797	1.17063
	BOPA2_12_30169	5H	119.05	0.5	-0.265945	0.130448
	BOPA1_211_259	5H	119.4	2	-0.0701288	1.25559
	SCRI_RS_167563	5H	119.4	0.5	0.0780076	0.165568
	SCRI_RS_234330	5H	120.2	0.5	0.0771628	1.17301
	SCRI_RS_158259	5H	120.3	0.5	-0.0571104	0.0114458
	SCRI_RS_171993	5H	120.3	0.5	0.0731288	0.0712491
	BOPA1_8388_578	5H	120.55	5	0.0842537	1.64733
	BOPA2_12_11472	5H	121.25	4	0.151132	0.537566
	SCRI_RS_188785	5H	121.3	5.5	0.0944284	0.379819
	SCRI_RS_138146	5H	121.5	1.5	-0.056933	0.20459
	BOPA1_7639_122	5H	122.4	0.5	0.0916305	0.00685111
	BOPA1_ABC04322_1_3_208	5H	122.4	2.5	0.215762	0.180292
	SCRI_RS_130992	5H	122.6	1	0.0601818	0.0387446
	SCRI_RS_235055	5H	125.6	0.5	-0.061608	0.692037
	BOPA1_1394_1222	5H	126.8	0.5	-0.0530465	0.0663138
	BOPA2_12_11252	5H	128.5	0.5	-0.128898	0.997076
	BOPA2_12_30222	5H	129.4	1	0.216588	0.0197313
	SCRI_RS_140356	5H	129.7	3	0.0866575	0.136065
	SCRI_RS_161534	5H	130.8	1.5	-0.0701255	0.0432374
	SCRI_RS_168534	5H	130.9	0.5	-0.0885092	2.32625
	BOPA1_2520_718	5H	131.2	2.5	0.120239	0.900368
	BOPA1_447_88	5H	131.2	0.5	-0.123536	0.329361
	BOPA1_ABC04352_pHv108_01	5H	133.8	1	-0.0898771	0.00455997
	SCRI_RS_216751	5H	134.7	0.5	0.054985	0.202816
	SCRI_RS_223157	5H	134.7	2.5	0.0913599	0.6382
	SCRI_RS_25684	5H	135.1	0.5	-0.0545446	0.301371
	BOPA1_1306_408	5H	135.4	0.5	-0.0539987	0.000320623
	BOPA1_3883_616	5H	135.4	1	-0.0667207	0.122203
	SCRI_RS_201831	5H	135.8	4	-0.0896859	0.622232
	SCRI_RS_198008	5H	137.2	10.5	0.0931414	1.95312
	BOPA1_2611_1846	5H	137.9	0.5	0.0662919	0.0706698
	SCRI_RS_166491	5H	137.9	9.5	0.0644015	0.140794
	SCRI_RS_204797	5H	137.9	27	0.109905	0.194579
	SCRI_RS_125258	5H	138.5	1.5	-0.068211	0.357887
	SCRI_RS_3287	5H	138.7	1.5	0.257488	0.0363095
	SCRI_RS_152484	5H	139	0.5	-0.0672699	0.00289735
	BOPA2_12_30183	5H	139.1	0.5	0.0803376	1.73846
	SCRI_RS_13262	5H	139.2	0.5	0.0784227	1.06264
	BOPA1_203_1128	5H	139.9	0.5	-0.101042	0.409972
	SCRI_RS_12707	5H	139.9	0.5	0.0456559	0.652128
	SCRI_RS_7678	5H	140	2.5	-0.0711651	0.0198481
	SCRI_RS_148696	5H	140.1	1	-0.073073	0.0421966
	BOPA1_ConsensusGBS0451_1	5H	142	1.5	0.0647585	0.415932
	SCRI_RS_14455	5H	142	5	0.295338	0.222894
	SCRI_RS_222314	5H	143.1	0.5	-0.0592824	0.085772
	BOPA1_3507_2859	5H	143.5	1	0.111466	0.187696
	SCRI_RS_219601	5H	143.5	3.5	0.0856353	0.10223
	BOPA2_12_30238	5H	144.1	1	-0.114468	0.0261935
	SCRI_RS_180871	5H	144.2	1	0.0979083	1.33353
	SCRI_RS_199888	5H	144.2	2	0.0915568	0.0579021
	BOPA1_1761_804	5H	144.7	7.5	0.109135	0.414715
	SCRI_RS_155688	5H	144.7	1	-0.133747	0.22299
	BOPA2_12_30165	5H	145.8	30.5	0.0897836	0.0430464
	BOPA1_3443_1234	5H	146.1	0.5	0.0428545	0.309392
	BOPA2_12_11325	5H	146.1	0.5	0.079241	0.669055
	SCRI_RS_214011	5H	149.1	0.5	0.0560651	0.307267
	SCRI_RS_159482	5H	151.4	0.5	-0.0612807	0.0848287
	BOPA1_4845_123	5H	151.7	0.5	-0.0422181	0.0930462
	SCRI_RS_128397	5H	151.9	0.5	-0.0578403	0.112048
	SCRI_RS_157557	5H	151.9	2.5	-0.0769313	0.0150531
	SCRI_RS_175338	5H	152.4	1	-0.0467301	0.245849
	SCRI_RS_184542	5H	152.4	0.5	0.0613635	0.118798
	SCRI_RS_206883	5H	152.4	0.5	-0.0377797	0.172974
	SCRI_RS_220002	5H	152.4	0.5	-0.0672644	0.266303
	SCRI_RS_726	5H	152.4	3.5	-0.113296	0.045731
	SCRI_RS_199694	5H	155.4	0.5	0.0729006	0.158908
	BOPA2_12_21290	5H	155.8	0.5	-0.035315	0.0328071
	SCRI_RS_25330	5H	155.8	3.5	-0.0833472	2.20839
	SCRI_RS_8410	5H	159.8	0.5	0.0553548	0.149784
	SCRI_RS_131163	5H	160.5	0.5	0.0493036	0.778302
	SCRI_RS_13914	5H	161.7	0.5	-0.0646188	0.12635
	BOPA2_12_30504	5H	162.5	1	0.0401003	0.291383
	SCRI_RS_207299	5H	162.5	0.5	0.0479361	1.08957
	SCRI_RS_190416	5H	164.7	49	0.0663831	3.10394
	BOPA1_6851_867	5H	165.8	0.5	-0.206656	0.0293074
	BOPA2_12_30577	5H	165.8	1	-0.0884923	0.0192112
	SCRI_RS_194125	5H	165.8	16.5	0.059931	1.08977
	SCRI_RS_194337	5H	165.8	0.5	-0.0775281	0.397224
	BOPA2_12_21393	5H	165.9	3.5	0.147029	0.0486586
	BOPA1_2493_660	5H	166	8.5	0.062579	0.838077
	SCRI_RS_216726	5H	166	1.5	0.0585682	0.896467
	SCRI_RS_178615	5H	166.3	6.5	-0.106329	1.46352
	SCRI_RS_198007	5H	166.3	2	0.0515463	0.778004
	SCRI_RS_206768	5H	166.7	1.5	-0.0712296	0.213278
	BOPA1_ABC16075_2_2_232	5H	167.6	3	0.0650789	3.20384
	SCRI_RS_157762	5H	167.6	0.5	-0.0635281	0.676354
	SCRI_RS_237948	5H	167.6	4.5	0.0671638	0.811836
	BOPA1_6489_465	5H	167.7	2	0.0690328	1.53246
	SCRI_RS_136415	5H	167.75	0.5	-0.0914086	0.0989097
	SCRI_RS_151407	5H	167.9	0.5	-0.0715964	0.0575449
	SCRI_RS_4753	5H	167.9	2	0.0649799	0.480046
	BOPA1_2978_938	5H	168.1	0.5	0.0889095	0.883992
	BOPA2_12_10732	5H	168.5	0.5	-0.0838207	1.14735
	SCRI_RS_105868	5H	168.5	2	0.0652031	0.641581
	SCRI_RS_12519	5H	168.8	0.5	-0.0558689	0.0457857
	SCRI_RS_232575	5H	168.9	0.5	-0.078765	0.00405269
	BOPA2_12_10322	5H	169.4	2.5	0.402949	0.00934405
	BOPA2_12_31123	5H	169.4	0.5	-1.25039	0.000814373
	SCRI_RS_10702	5H	169.4	2	0.0849615	0.479413
	SCRI_RS_112000	5H	169.4	0.5	-0.134881	0.368058
	BOPA2_12_30502	5H	169.55	0.5	-0.0863724	0.029993
	SCRI_RS_239569	5H	169.7	5.5	0.0726311	0.286324
	SCRI_RS_168487	6H	0.3	2.5	-0.0528597	0.13684
	BOPA1_5159_579	6H	1.4	1.5	-0.0414026	0.603249
	SCRI_RS_10770	6H	1.4	2.5	-0.0440984	0.650561
	SCRI_RS_9560	6H	2.6	1	-0.0998817	0.360271
	BOPA1_4547_1677	6H	3.4	2	-0.047965	0.963943
	SCRI_RS_194048	6H	3.4	0.5	-0.0459368	0.48692
	BOPA2_12_31233	6H	3.8	6	-0.120388	2.26227
	SCRI_RS_8388	6H	4.8	0.5	-0.0372672	0.93786
QPh.6H-1	BOPA1_5148_1414	6H	5.6	59	-0.240798	1.26472
	SCRI_RS_138977	6H	8.6	5	-0.122742	2.87906
	BOPA2_12_30651	6H	10.8	0.5	-0.040783	0.752619
	SCRI_RS_207376	6H	13.5	0.5	-0.0592224	0.417618
	BOPA2_12_30010	6H	14.65	25.5	-0.356004	0.453574
	SCRI_RS_190870	6H	15.2	0.5	0.0535332	0.000997933
	BOPA1_1769_545	6H	15.6	1	-0.0541637	1.54326
	SCRI_RS_202723	6H	16	1	-0.122432	0.149968
	SCRI_RS_20187	6H	16.1	0.5	-0.130001	0.127348
	SCRI_RS_201251	6H	24.5	3	-0.479094	0.31863
	SCRI_RS_222092	6H	28.3	1.5	0.0660555	0.0598653
	SCRI_RS_21695	6H	28.5	1	0.110046	0.439094
	BOPA2_12_30697	6H	30	1	-0.0713269	0.140818
	BOPA2_12_30673	6H	30.1	0.5	-0.065977	0.1634
	BOPA2_12_31485	6H	31.9	13.5	0.113371	0.0191287
	SCRI_RS_157552	6H	37	15.5	-0.0567423	0.111319
	SCRI_RS_235711	6H	38	1	-0.0487112	0.40573
	BOPA2_12_30361	6H	41	1	-0.0612579	0.0901587
	BOPA2_12_10613	6H	42.4	1	0.169762	0.123121
	BOPA1_10927_876	6H	43.6	0.5	0.0946312	0.0428888
	BOPA1_1588_537	6H	43.6	1	-0.0526765	0.0789855
	SCRI_RS_141429	6H	43.6	1	-0.0647501	0.852141
	SCRI_RS_196285	6H	43.6	1.5	-0.0707187	0.369216
	SCRI_RS_147692	6H	43.7	4.5	-0.0917868	0.0125693
	SCRI_RS_162771	6H	43.7	1	-0.090934	0.259108
	SCRI_RS_165352	6H	43.7	0.5	-0.0496049	0.00110296
	SCRI_RS_187	6H	43.7	47.5	-0.127594	1.56392
	BOPA1_5984_132	6H	43.8	2	-0.253414	1.30113
	BOPA2_12_11455	6H	43.8	1	-0.0722141	0.586614
	SCRI_RS_205857	6H	43.8	3.5	-0.0644521	0.354269
	SCRI_RS_102426	6H	44.1	0.5	-0.0583116	7.89222e-05
	SCRI_RS_115036	6H	44.1	6.5	-0.0796942	0.533076
	SCRI_RS_125560	6H	44.1	1.5	-0.0881545	0.610195
	SCRI_RS_161627	6H	44.1	0.5	-0.110765	0.623366
	SCRI_RS_168118	6H	44.1	3.5	-0.0633528	0.349278
	SCRI_RS_139451	6H	46	1.5	-0.0641414	0.0847999
	SCRI_RS_170814	6H	46	1.5	0.0753235	0.188623
	SCRI_RS_2534	6H	46	0.5	-0.0599927	0.105192
	BOPA1_2176_891	6H	46.7	4	-0.0946002	0.0773739
	BOPA2_12_30665	6H	46.7	0.5	-0.101242	0.132506
	SCRI_RS_155654	6H	47.5	0.5	-0.0857894	0.000952205
	BOPA1_2702_284	6H	48.8	2.5	0.0687207	0.256008
	SCRI_RS_156616	6H	48.8	6.5	-0.224844	0.0539828
	SCRI_RS_228181	6H	48.8	32	-0.137674	1.17597
	BOPA1_3764_666	6H	49.1	0.5	0.210877	0.279275
	BOPA2_12_30316	6H	49.1	27.5	0.128786	0.105843
	SCRI_RS_120783	6H	49.1	14	0.1086	0.0538804
QPh.6H-2	SCRI_RS_128460	6H	49.1	58.5	0.302973	3.28866
	SCRI_RS_143259	6H	49.1	0.5	-0.0384493	0.0408699
	SCRI_RS_188949	6H	49.1	1.5	-0.226552	0.311217
	SCRI_RS_196458	6H	49.1	10	0.18953	0.588787
	SCRI_RS_236452	6H	49.1	1.5	0.167395	0.000758451
	BOPA2_12_31433	6H	50.2	1.5	-0.0735458	0.0297431
	SCRI_RS_192720	6H	50.2	1.5	0.0675812	0.218242
	SCRI_RS_211299	6H	50.2	2.5	-0.0999913	0.189863
	BOPA2_12_10199	6H	50.4	0.5	0.111369	3.03087
	SCRI_RS_189254	6H	50.6	1	0.228859	0.133632
	BOPA1_ABC08769_1_1_205	6H	50.8	0.5	-0.0748477	0.00078916
	BOPA2_12_11171	6H	50.8	0.5	-0.114356	0.386055
	SCRI_RS_204495	6H	51	8	-0.0808302	0.179263
	SCRI_RS_236999	6H	52.2	0.5	-0.0780792	0.79207
	SCRI_RS_161288	6H	52.5	3	-0.0838264	0.0410859
	SCRI_RS_166120	6H	52.5	1	-0.110953	0.0121585
	BOPA2_12_30441	6H	52.8	1	0.0617743	0.760275
	BOPA2_12_10345	6H	52.9	1.5	-0.123553	0.198665
	BOPA2_12_10497	6H	52.9	0.5	-0.199665	0.270694
	BOPA2_12_11104	6H	52.9	0.5	-0.157335	1.58684
	BOPA2_12_31005	6H	52.9	1	-0.0844373	0.163734
	SCRI_RS_131647	6H	52.9	0.5	-0.122296	0.239878
	SCRI_RS_128181	6H	53	52.5	-0.284136	0.628539
	BOPA2_12_11353	6H	53.3	0.5	-0.0709309	0.00121535
	SCRI_RS_164602	6H	53.3	0.5	0.158347	0.11466
	SCRI_RS_124850	6H	53.8	0.5	-0.0691612	0.298439
	SCRI_RS_215773	6H	53.8	0.5	0.146139	0.128758
	SCRI_RS_205256	6H	53.9	14	0.229968	3.68794
	BOPA1_ABC06878_1_1_332	6H	54.9	1.5	0.0676418	0.121793
	BOPA2_12_10591	6H	54.9	10.5	0.103708	1.83859
	BOPA2_12_30230	6H	54.9	0.5	0.132517	0.214096
	SCRI_RS_187725	6H	54.9	0.5	0.261503	1.04146
	BOPA2_12_11140	6H	54.95	0.5	-0.155481	0.0653189
	BOPA1_2559_1796	6H	55	3	-0.0955608	0.0283235
	BOPA1_3506_668	6H	55	1	-0.160035	0.0139345
	BOPA1_4721_1335	6H	55	4	-0.294708	0.150774
	BOPA1_5017_407	6H	55	12	0.187963	2.80152
	BOPA1_5232_2041	6H	55	0.5	-0.211692	0.0842784
	BOPA2_12_30508	6H	55	1	0.141849	0.123278
	BOPA2_12_30765	6H	55	0.5	-0.103403	0.167503
	SCRI_RS_162961	6H	55	21	0.192834	2.98112
	SCRI_RS_186147	6H	55	0.5	0.167401	0.349879
	SCRI_RS_233266	6H	55	6	0.118135	0.406277
	BOPA1_4895_145	6H	55.4	0.5	-0.142771	0.793689
	SCRI_RS_138529	6H	55.4	3.5	-0.111167	0.203759
	SCRI_RS_224389	6H	55.4	1	-0.089351	1.88927
	SCRI_RS_239642	6H	55.4	3	-0.0749003	0.168503
	BOPA2_12_21114	6H	55.5	12	0.0866071	1.98535
	SCRI_RS_138001	6H	55.5	1.5	0.226654	0.3916
	SCRI_RS_142541	6H	55.5	1	0.213826	1.25685
	SCRI_RS_137464	6H	55.7	2	-0.0826263	0.10117
	SCRI_RS_13935	6H	55.7	0.5	0.0732952	0.0986423
	SCRI_RS_165041	6H	56	0.5	-0.254021	0.000534166
	SCRI_RS_140091	6H	57.2	20	0.231353	0.980518
	SCRI_RS_147666	6H	57.2	0.5	0.0787998	0.381771
	SCRI_RS_153707	6H	57.2	0.5	-0.0801154	0.546236
	SCRI_RS_174583	6H	57.2	22	0.212109	0.932265
	SCRI_RS_222315	6H	57.2	0.5	-0.111481	0.257028
	SCRI_RS_222944	6H	57.2	0.5	0.130329	0.713608
	SCRI_RS_223224	6H	58.4	2.5	0.0895019	2.81424
	SCRI_RS_129321	6H	59.4	0.5	-0.0878988	0.0684859
	SCRI_RS_134469	6H	59.4	0.5	-0.119678	0.00156488
	SCRI_RS_150504	6H	59.4	4.5	-0.09977	0.0279842
	SCRI_RS_173641	6H	59.4	0.5	-0.0800909	0.158928
	SCRI_RS_206704	6H	59.5	1	-0.102589	0.619932
	SCRI_RS_140640	6H	59.75	0.5	-0.109301	0.865521
	SCRI_RS_217259	6H	59.8	1.5	-0.113495	0.00777456
	SCRI_RS_154772	6H	60.1	2	0.0576186	0.00643968
	BOPA2_12_30804	6H	60.2	0.5	-0.202678	0.190426
	SCRI_RS_206986	6H	60.2	3.5	0.189108	0.876678
	BOPA1_1911_55	6H	60.5	3.5	0.0725464	0.235926
	BOPA1_851_804	6H	60.5	0.5	-0.0663659	0.0289724
	BOPA1_1914_936	6H	60.6	1	0.0847959	0.604029
	BOPA1_832_1040	6H	60.6	0.5	0.146098	0.0508626
	BOPA2_12_11386	6H	60.6	1	-0.0597493	1.69168
	SCRI_RS_125526	6H	60.6	1	0.079377	0.518935
	SCRI_RS_125529	6H	60.6	1	0.0441913	0.38258
	SCRI_RS_206731	6H	60.6	0.5	0.0665036	0.21712
	SCRI_RS_158011	6H	61	2	0.0722154	2.18195
	SCRI_RS_175000	6H	61	1	-0.292373	0.0617924
	SCRI_RS_204148	6H	61	4.5	0.0723997	3.06405
	BOPA1_5554_1971	6H	64.4	0.5	-0.133262	0.00801106
	SCRI_RS_165986	6H	65.4	0.5	-0.0489246	0.00123514
	SCRI_RS_236457	6H	65.7	0.5	0.0450336	0.0610611
	SCRI_RS_206536	6H	65.9	0.5	0.0815551	0.158515
	SCRI_RS_209210	6H	65.9	0.5	-0.0999434	0.174562
	SCRI_RS_5787	6H	65.9	1.5	-0.0689639	0.625544
	SCRI_RS_3016	6H	66.1	0.5	-0.0818473	0.394362
	BOPA1_1565_514	6H	66.25	0.5	0.155079	0.533073
	BOPA1_ABC03951_1_3_383	6H	66.6	0.5	0.133142	0.0757123
	BOPA2_12_10596	6H	67.2	0.5	0.184829	1.29183
	BOPA1_3865_103	6H	67.6	15	0.100621	0.917308
	BOPA1_4064_1724	6H	67.9	0.5	0.0614267	0.49698
	BOPA1_ABC13717_1_1_328	6H	67.9	0.5	0.0618918	0.91577
	BOPA2_12_31289	6H	67.9	4	0.0478962	0.120153
	SCRI_RS_140155	6H	67.9	1	0.0458961	0.0812959
	SCRI_RS_143367	6H	67.9	1	0.077018	0.571705
	SCRI_RS_9620	6H	67.9	1.5	0.0573815	0.195242
	SCRI_RS_136724	6H	68.2	0.5	0.0664144	0.0350105
	SCRI_RS_126705	6H	68.5	0.5	0.0417884	0.148398
	BOPA1_4447_231	6H	69.3	0.5	0.101687	2.33195
	SCRI_RS_137215	6H	70.65	2	-0.205691	0.00678432
	SCRI_RS_8401	6H	71.7	0.5	-0.0795214	0.201113
	BOPA1_4109_90	6H	71.9	0.5	0.0487367	0.35897
	SCRI_RS_144892	6H	72.2	3	0.0564717	0.263858
	SCRI_RS_152324	6H	72.2	3	0.0638011	0.975379
	BOPA2_12_30573	6H	72.9	1	0.0715638	0.248256
	SCRI_RS_136848	6H	72.9	0.5	-0.0810622	0.0152905
	SCRI_RS_152224	6H	73.8	0.5	0.040225	0.814916
	BOPA2_12_31253	6H	74	0.5	0.122608	0.567043
	BOPA1_1899_739	6H	75.5	0.5	-0.0854512	1.50665
	SCRI_RS_184811	6H	75.5	0.5	-0.0744092	1.85539
	SCRI_RS_207284	6H	75.5	0.5	-0.0380229	0.00955251
	BOPA1_2607_2929	6H	76.1	0.5	-0.0467597	0.201877
	SCRI_RS_154582	6H	76.1	0.5	0.331897	0.293548
	SCRI_RS_217187	6H	76.1	0.5	-0.2978	0.25171
	SCRI_RS_170674	6H	78.1	0.5	-0.0446125	0.0392045
	SCRI_RS_139987	6H	85.8	0.5	0.0777572	0.739549
	SCRI_RS_164156	6H	85.8	4.5	-0.0762375	1.22373
	SCRI_RS_164037	6H	86.3	22.5	-0.0761974	0.856876
	SCRI_RS_169374	6H	86.8	35	-0.086133	2.45448
	SCRI_RS_10932	6H	87.6	0.5	-0.0632528	0.262339
	SCRI_RS_160175	6H	87.6	24.5	-0.083067	0.733004
	SCRI_RS_138716	6H	87.9	2.5	-0.0775057	0.0161924
	SCRI_RS_147599	6H	87.9	1.5	0.102126	0.00869549
	SCRI_RS_7640	6H	87.9	3.5	0.0620649	0.821654
	BOPA1_578_587	6H	88.6	4	0.0716957	0.00730488
	SCRI_RS_222802	6H	88.6	1	0.0670854	0.0510834
	SCRI_RS_175469	6H	88.9	5	-0.0742149	0.980011
	SCRI_RS_176230	6H	89.35	1	-0.277946	0.0397389
	SCRI_RS_183055	6H	89.35	33	0.239751	0.632421
	BOPA1_5684_601	6H	91.1	0.5	0.0593852	0.0984963
	SCRI_RS_155564	6H	91.1	0.5	0.0844139	0.483737
	SCRI_RS_191173	6H	91.1	0.5	0.110755	0.22287
	SCRI_RS_175839	6H	91.4	0.5	-0.139779	0.0341169
	SCRI_RS_129236	6H	91.7	0.5	0.0562804	0.00388279
	SCRI_RS_194345	6H	91.7	0.5	-0.0487513	1.23398
	SCRI_RS_124224	6H	93.1	0.5	-0.0734684	0.217798
	SCRI_RS_95857	6H	93.1	6	-0.164447	1.26207
	SCRI_RS_151574	6H	94.8	1	0.0715022	0.0493421
	BOPA2_12_31043	6H	95	14.5	0.0990296	0.56723
	SCRI_RS_159133	6H	95	2.5	0.0529401	0.00206537
	BOPA2_12_31048	6H	95.6	8.5	0.151273	0.429813
	SCRI_RS_202438	6H	100.4	1	0.0607197	0.118571
	SCRI_RS_223732	6H	100.7	0.5	0.124476	0.704561
	SCRI_RS_3070	6H	100.8	40	0.0727843	0.643365
	BOPA1_78_1073	6H	101	0.5	0.0511007	0.00496753
	SCRI_RS_168121	6H	101	1.5	0.0552484	0.0447064
	SCRI_RS_189611	6H	101	0.5	-0.0752843	1.57056
	SCRI_RS_128218	6H	101.3	0.5	-0.148054	0.181648
	SCRI_RS_189619	6H	102.1	0.5	0.136598	0.64809
	SCRI_RS_135063	6H	105.1	1	0.0704021	0.617329
	SCRI_RS_151263	6H	105.2	0.5	-0.0862504	4.34451e-05
	SCRI_RS_147455	6H	105.3	2	0.0537321	0.022263
	SCRI_RS_182275	6H	105.3	6.5	0.056306	0.0147904
	BOPA1_2389_526	6H	105.6	3	0.0532031	0.0367664
	BOPA2_12_31495	6H	105.7	0.5	0.0751009	0.898877
	SCRI_RS_206207	6H	105.7	0.5	-0.0937813	0.00230666
	SCRI_RS_124549	6H	108.6	0.5	-0.0670751	1.67952
	BOPA2_12_30025	6H	113.2	6.5	0.0744922	0.396193
	SCRI_RS_102455	6H	113.2	0.5	0.200113	0.0544828
	SCRI_RS_157323	6H	113.2	0.5	-0.154688	0.0124409
	SCRI_RS_234356	6H	113.2	0.5	0.0927504	0.445165
	SCRI_RS_234548	6H	113.2	20.5	-0.155492	0.0988217
	BOPA1_ABC08038_1_3_160	6H	115	0.5	-0.0649572	0.000222865
	SCRI_RS_138295	6H	115	0.5	-0.0856613	0.0946446
	BOPA1_1007_651	6H	115.9	0.5	-0.0493794	0.188722
	BOPA1_1597_158	6H	116	0.5	-0.0543427	0.402729
	SCRI_RS_204644	6H	116	1.5	-0.078212	0.0125226
	SCRI_RS_6399	6H	116	0.5	-0.0623696	0.158404
	BOPA1_10535_217	6H	116.1	2	-0.0855657	0.0320661
	SCRI_RS_238352	6H	117.5	12	-0.0800811	0.296752
	SCRI_RS_152414	6H	117.9	0.5	-0.0581585	0.224714
QPh.6H-3	BOPA1_ConsensusGBS0388_1	6H	118.6	65	-0.0961133	0.075812
	SCRI_RS_175610	6H	119	3	-0.0865825	0.297166
	SCRI_RS_181159	6H	119	1.5	-0.0633075	0.370331
	SCRI_RS_225737	6H	119	0.5	-0.110745	0.466456
	SCRI_RS_9648	6H	119	4	-0.119356	0.0777374
	BOPA2_12_20907	6H	119.1	3	0.0947017	0.546399
	SCRI_RS_17542	6H	119.3	2	-0.0544161	0.0113622
	BOPA1_2911_1136	6H	126.5	0.5	0.0642207	0.353975
	BOPA1_3363_1795	6H	126.5	6.5	0.0912031	0.669531
	SCRI_RS_223104	6H	126.5	2.5	0.0601759	0.014428
	BOPA2_12_10036	7H	0.2	0.5	0.0490393	0.510292
	SCRI_RS_161101	7H	0.2	0.5	0.0638748	0.000981603
	SCRI_RS_205803	7H	0.2	15.5	0.194143	0.364596
QPh.7H-1	SCRI_RS_208186	7H	0.2	53	-0.258144	0.297172
	SCRI_RS_92998	7H	0.2	3	0.0836898	1.14437
	SCRI_RS_93773	7H	0.3	2	-0.225301	0.0876668
	BOPA2_12_20016	7H	0.6	3.5	0.0688797	1.29082
	SCRI_RS_14172	7H	0.6	1	0.0970722	1.43103
	SCRI_RS_200232	7H	0.6	2	-0.114102	0.0496507
	SCRI_RS_201258	7H	0.6	3	0.144583	2.28504
	BOPA1_9728_1098	7H	1.5	3	0.101923	1.11435
	SCRI_RS_138496	7H	1.5	0.5	-0.0643435	0.520593
	SCRI_RS_190844	7H	1.5	0.5	-0.145885	0.705064
	SCRI_RS_200389	7H	1.5	0.5	-0.079027	0.124771
	SCRI_RS_229445	7H	1.5	6.5	0.0845419	1.07802
	SCRI_RS_621	7H	1.5	6	0.110754	0.91822
	BOPA1_1555_631	7H	1.6	4	-0.105274	0.0797272
	BOPA2_12_20201	7H	1.6	2	-0.0941517	0.0334278
	SCRI_RS_127385	7H	1.9	1.5	0.0642396	0.849666
	SCRI_RS_187033	7H	1.9	24.5	0.0878911	0.68547
	BOPA2_12_31350	7H	2.1	37.5	0.0878846	2.44236
	SCRI_RS_201028	7H	2.15	1	-0.20731	0.112256
	BOPA2_12_31173	7H	2.5	1	0.0465527	0.633449
	SCRI_RS_140481	7H	2.5	1	0.059454	1.20774
	SCRI_RS_157337	7H	2.5	5.5	0.0817272	0.641946
	SCRI_RS_159196	7H	2.5	0.5	0.0397365	0.805352
	SCRI_RS_178911	7H	2.5	1	0.0760058	1.3852
	SCRI_RS_42792	7H	4.1	9	0.065564	1.55278
	SCRI_RS_137983	7H	9.1	0.5	0.0494514	0.545924
	SCRI_RS_235976	7H	9.1	0.5	-0.0680721	0.0126564
	BOPA1_1773_358	7H	9.8	1.5	-0.180384	0.0640751
	BOPA2_12_10406	7H	10.45	0.5	0.184202	1.09944
	SCRI_RS_129323	7H	11	0.5	0.0358243	0.403293
	SCRI_RS_131225	7H	11	1	0.0648228	0.28582
	SCRI_RS_166323	7H	11	2	0.0462815	1.36658
	SCRI_RS_222920	7H	13.6	0.5	-0.0503383	0.000109349
	BOPA1_6517_602	7H	13.9	0.5	0.0736978	3.14427
	BOPA2_12_31285	7H	13.9	0.5	0.0586524	0.927158
	SCRI_RS_144773	7H	13.9	6	0.0523892	1.28779
	BK_19	7H	15.45	0.5	0.247708	1.25874
	BOPA2_12_30723	7H	15.9	1	0.0703225	0.0566198
	SCRI_RS_174720	7H	15.9	1	0.178911	0.207886
	SCRI_RS_181385	7H	15.9	1.5	0.0652214	1.96685
	SCRI_RS_222330	7H	15.9	0.5	0.0485662	0.728692
	BOPA1_6093_572	7H	17.6	0.5	0.0823092	1.25953
	SCRI_RS_152228	7H	17.6	0.5	-0.116796	2.15383
	SCRI_RS_158512	7H	17.6	5.5	0.0627468	1.17156
	SCRI_RS_166520	7H	20.8	0.5	-0.0691803	0.0286926
	SCRI_RS_148318	7H	21.4	1.5	0.0520322	1.49936
	SCRI_RS_213333	7H	21.4	0.5	0.0975328	0.0764669
	SCRI_RS_160641	7H	22.7	0.5	0.0428815	0.794597
	SCRI_RS_182092	7H	22.7	7	0.0680074	0.673293
	SCRI_RS_204453	7H	22.7	0.5	0.0488654	1.55347
	SCRI_RS_47235	7H	22.7	2	-0.0963685	0.416998
	BOPA2_12_30329	7H	23	0.5	0.068668	0.0498353
	SCRI_RS_149724	7H	23	0.5	0.104783	0.265233
	SCRI_RS_140118	7H	23.7	0.5	0.0925946	0.00271588
	SCRI_RS_142007	7H	23.8	6	0.068215	0.803993
	SCRI_RS_143373	7H	24.1	2	0.119897	0.0230549
	SCRI_RS_138142	7H	24.2	3.5	0.0617285	0.791423
	SCRI_RS_140096	7H	24.2	12	0.0644932	0.481676
	SCRI_RS_171103	7H	24.2	1.5	0.048522	0.786678
	SCRI_RS_203781	7H	24.2	1.5	0.0839474	0.00820138
	SCRI_RS_150053	7H	27.3	1.5	0.0806843	0.581088
	BOPA1_1404_64	7H	27.6	2.5	-0.145756	0.0476066
	BOPA1_8142_676	7H	27.6	8	0.0799749	0.0412408
	BOPA2_12_10878	7H	27.6	4	0.101864	0.628954
	BOPA2_12_30141	7H	27.6	0.5	0.0743742	0.564738
	BOPA2_12_30702	7H	27.6	1	0.0454897	0.668037
	SCRI_RS_114639	7H	27.6	0.5	0.0683057	0.630955
	SCRI_RS_150815	7H	27.6	2	0.0429668	1.06299
	SCRI_RS_160723	7H	27.6	2	-0.105387	0.511598
	SCRI_RS_192686	7H	27.6	1	-0.0644143	0.897129
	SCRI_RS_193769	7H	27.6	13.5	0.0818144	0.588801
	SCRI_RS_214533	7H	27.6	0.5	0.0566302	0.382892
	BOPA1_5777_354	7H	28.7	0.5	0.161134	0.173726
	SCRI_RS_138457	7H	29.8	2.5	0.0670939	1.56422
	SCRI_RS_160602	7H	29.8	6	-0.102198	0.265596
	SCRI_RS_172761	7H	29.8	6	0.0880416	1.57661
	SCRI_RS_209500	7H	29.8	0.5	0.102475	0.16524
	SCRI_RS_236580	7H	29.8	0.5	-0.0953022	0.147306
	BOPA1_2124_984	7H	30	2.5	-0.107593	0.0629406
	SCRI_RS_129779	7H	30	0.5	-0.102519	0.000576987
	SCRI_RS_220780	7H	30	8.5	0.0730009	0.0140019
	BK_05	7H	34.3	1	-0.0646639	0.105706
	BOPA2_12_30895	7H	34.3	0.5	0.0414606	0.27092
	SCRI_RS_179937	7H	37.6	0.5	0.0357662	0.365917
	SCRI_RS_209176	7H	38.8	1	0.0591288	0.138137
	BOPA2_12_30065	7H	40.4	0.5	0.0674201	0.0892485
	BOPA2_12_30143	7H	41.4	2	0.0706516	0.00578026
	SCRI_RS_37395	7H	41.4	1.5	0.0759196	0.0915
	BOPA1_ConsensusGBS0356_1	7H	42.5	0.5	-0.0526039	0.122063
	SCRI_RS_186130	7H	44	3	-0.0699327	1.01597
	SCRI_RS_202061	7H	44	1.5	0.0693897	0.125366
	SCRI_RS_208770	7H	44.4	0.5	0.0661144	0.00284608
	BOPA1_8390_328	7H	46.4	0.5	0.0676013	0.00140452
	SCRI_RS_205573	7H	46.4	0.5	0.0574065	0.0257512
	SCRI_RS_150783	7H	48.3	0.5	0.0595404	0.840692
	SCRI_RS_157020	7H	48.3	0.5	-0.111655	0.626863
	BOPA1_5467_1663	7H	48.7	0.5	0.218707	0.259923
	BOPA2_12_20031	7H	48.7	0.5	0.10643	0.152115
	SCRI_RS_202653	7H	48.7	4	-0.073908	0.403262
	SCRI_RS_230487	7H	48.7	6.5	-0.0954136	0.355332
	SCRI_RS_136918	7H	49.7	1.5	-0.0699905	0.00596552
	SCRI_RS_168494	7H	49.7	0.5	0.0994741	0.258671
	BOPA1_12239_662	7H	50.7	1	-0.0723931	0.0126519
	SCRI_RS_146382	7H	50.7	10	0.111045	0.442498
	SCRI_RS_164437	7H	50.7	0.5	0.0833011	0.188963
	SCRI_RS_137626	7H	52.3	0.5	0.0759977	0.0910796
	SCRI_RS_138111	7H	53.3	1	-0.0652245	0.0440389
	SCRI_RS_229041	7H	55	0.5	0.0789423	0.0215465
	SCRI_RS_15864	7H	58.1	0.5	-0.0541628	1.00162
	BOPA2_12_10605	7H	61.2	1.5	-0.182267	0.786161
	SCRI_RS_152299	7H	61.5	0.5	-0.0718973	0.280509
	BOPA2_12_30149	7H	62.4	0.5	0.0535142	0.231873
	BOPA1_4054_1326	7H	64	0.5	0.0371132	0.135274
	BOPA2_12_31441	7H	64	0.5	0.0432052	0.0536854
	BOPA2_12_11242	7H	64.8	15	0.129049	0.43649
	BOPA1_1107_392	7H	65.4	0.5	-0.0497516	2.53478
	SCRI_RS_129686	7H	67.2	1	0.0525035	0.125437
	BOPA1_2429_1929	7H	67.8	0.5	0.0422825	0.73255
	BOPA2_12_11492	7H	67.8	2	-0.115077	4.34702
	BOPA2_12_11103	7H	68.1	0.5	0.0547557	0.00048245
	BOPA2_12_11202	7H	68.4	30.5	0.0811225	0.16098
	SCRI_RS_127040	7H	68.4	1	0.0482106	0.3454
	SCRI_RS_132722	7H	68.4	2	0.0551749	0.06887
	SCRI_RS_171588	7H	68.4	1	0.107647	0.952851
	SCRI_RS_192587	7H	68.4	0.5	0.0517486	0.0763752
	BOPA1_5_1593	7H	69.3	0.5	-0.0497691	0.0985725
	BOPA2_12_10268	7H	70.2	0.5	0.069668	0.000112598
	BOPA2_12_10698	7H	70.2	0.5	-0.0657879	0.0211298
	SCRI_RS_131323	7H	70.2	0.5	-0.065814	1.2213
	SCRI_RS_207127	7H	70.6	0.5	0.052112	0.156316
	BOPA2_12_11536	7H	70.75	0.5	0.104055	2.25848
	SCRI_RS_185680	7H	71	0.5	0.10588	0.0128549
	BOPA2_12_30574	7H	71.2	0.5	0.0761555	0.165611
	SCRI_RS_229174	7H	72.5	0.5	-0.158443	0.405551
	BOPA2_12_11499	7H	74.6	0.5	-0.105842	0.696787
	SCRI_RS_2914	7H	76.6	3.5	-0.0818258	2.39068
	BOPA1_10760_846	7H	77	0.5	0.0812186	0.687753
	BOPA2_12_11529	7H	77	0.5	-0.222168	0.10714
	BOPA2_12_30419	7H	78.1	0.5	-0.0646707	1.23981
	SCRI_RS_194291	7H	78.1	0.5	-0.113937	0.716985
	SCRI_RS_200020	7H	84.6	0.5	0.0542943	0.44708
	BOPA2_12_21479	7H	86	0.5	-0.0756859	0.437775
	BOPA2_12_31395	7H	86	0.5	-0.130977	0.491213
	SCRI_RS_134640	7H	86	1.5	0.0689064	0.483839
	SCRI_RS_146640	7H	86	0.5	0.0478797	0.227847
	SCRI_RS_148722	7H	86	2	0.0772582	0.00712833
	BOPA2_12_11051	7H	91.9	0.5	0.0630893	0.0208085
QPh.7H-2	BOPA2_12_20611	7H	91.9	56.5	-0.0847924	2.14076
	BOPA2_12_21464	7H	91.9	8	0.0694063	0.643117
	SCRI_RS_153505	7H	91.9	1	0.0492373	0.0192087
	SCRI_RS_174699	7H	92.1	0.5	0.0454214	0.255749
	SCRI_RS_4556	7H	92.1	3.5	0.0739804	0.744803
	BOPA2_12_31294	7H	92.2	7	0.0651924	0.530911
	BOPA1_1800_1101	7H	93.8	1	0.0672394	0.00198088
	SCRI_RS_152402	7H	97.2	1	0.0776238	1.9178
	SCRI_RS_174514	7H	97.2	0.5	-0.0783706	0.958646
	SCRI_RS_175893	7H	97.2	3.5	-0.0608999	2.28013
	SCRI_RS_235046	7H	97.2	1.5	-0.0720289	1.15676
	SCRI_RS_7974	7H	97.3	1.5	-0.067546	1.20682
	SCRI_RS_149645	7H	98.2	0.5	-0.0546737	1.03449
	BOPA2_12_10362	7H	99.8	5	-0.0806577	0.274747
	BOPA2_12_20406	7H	100.25	3.5	-0.188586	0.01329
	BOPA1_3783_621	7H	102.1	0.5	-0.055745	1.01082
	BOPA1_3900_611	7H	102.2	2	0.10059	0.254885
	BOPA2_12_11184	7H	106.4	1.5	-0.108973	0.0843364
	SCRI_RS_142219	7H	108.8	3.5	-0.115493	0.466052
	BOPA2_12_30368	7H	109.9	0.5	-0.0809196	0.0134001
	BOPA1_ABC10197_1_1_101	7H	116.1	0.5	-0.118282	0.0424406
	BOPA2_12_31535	7H	116.1	1.5	0.099407	0.356684
	SCRI_RS_150955	7H	116.1	0.5	-0.0693079	1.50901
	SCRI_RS_163463	7H	116.1	1	-0.0611069	1.487
QPh.7H-3	SCRI_RS_175568	7H	116.1	59	-0.0652646	2.41313
aPosition of the SNP marker showing highest DR based on a modified version of the Comadran map (Comadran et al. 2012) constructed by Maurer et al. (2015).
bDR of the QTL peak marker in 200 cross-validation runs in percent.
cPopulation-wide mean effect of the QTL peak marker, based on 200 cross-validation runs (log10-based values). Positiv and negative signs indicate a trait-increasing and trait-decreasing effect of the wild allele compared to the Barke control allele.
dMean percentage of phenotypic variance explained by the QTL peak marker, based on 200 cross-validation runs.
