# Supplementary material for: Identification of QTL conferring resistance to stripe rust (Puccinia striiformis f. sp. hordei) and leaf rust (Puccinia hordei) in barley using nested association mapping (NAM)
Source: PLoS One. 2018 Jan 25;13(1):e0191666. doi: 10.1371/journal.pone.0191666 (PMC5784946; doi:10.1371/journal.pone.0191666)
Supplement: S7 File — (XLSX) [file pone.0191666.s007.xlsx]

## Sheet: Stripe rust (P.s.)
Supporting Information 7 | Estimates of parent-specific QTL effects and QTL mean effects across HEB families
QTL name	QTL_refa	QTL mean effectc	F01_effectb	F02_mean	F03_mean	F04_mean	F05_mean	F06_mean	F07_mean	F08_mean	F09_mean	F10_mean	F11_mean	F12_mean	F13_mean	F14_mean	F15_mean	F16_mean	F17_mean	F18_mean	F19_mean	F20_mean	F21_mean	F22_mean	F23_mean	F24_mean	F25_mean
QPs.1H-1	1H-95.6cM	-0.0444703	0.00217877	-0.092839	-0.0817183	-0.0248971	-0.0892408	-0.0863568	-0.0571405	-0.0648663	-0.0683096	-0.0451205	-0.0443161	0.0130456	-0.0579708	0.0134967	-0.179574	-0.0528148	0.0123976	-0.0973176	0.0244445	-0.0252144	0.0384047	0.0384047	-0.120133	-0.0292401	-0.0370608
QPs.2H-1	2H-2cM	-0.0196758	-0.00421458	0.000232831	0.00883452	-0.00123216	-0.0388315	-0.0437528	-0.0316382	-0.00138976	-0.0120471	-0.082804	-0.0228407	-0.282099	0.0116132	-0.00280211	-0.00426434	0.000329069	0.0027625	0.00232331	0.0163273	0.00232313	-0.00721216	-0.00721216	0.00184917	0.0164439	-0.0125926
QPs.2H-2	2H-16.8cM	0.216973	0.187611	0.271038	0.238827	0.261301	0.220403	0.226087	0.0935507	0.202146	0.149709	0.126261	0.19959	0.192503	0.210595	0.274463	0.186226	0.264268	0.28098	0.27522	0.284714	0.29946	0.28475	0.286886	0.157331	0.136557	0.11385
QPs.2H-3	2H-107.9cM	0.0409397	-0.0165337	0.00340854	0.0579412	0.0824429	0.0123686	0.0466325	0.100385	0.0105669	0.0045306	0.0137409	0.0113945	0.00617158	0.0242161	0.00364549	0.00920392	0.0118761	0.015159	0.0149003	0.258453	0.0258376	0.0576218	0.00677017	0.260364	-0.00755778	0.00995305
QPs.3H-1	3H-59.6cM	0.219621	0.00246628	0.141825	0.341498	0.277349	0.192792	0.186138	0.287602	0.220948	0.236797	0.233973	0.242595	0.256222	0.225389	0.14383	0.273739	0.236867	0.205995	0.180071	0.175667	0.157692	0.170929	0.189399	0.341498	0.295114	0.274141
QPs.3H-2/3/4	3H-131.7cM	-0.101559	-0.419575	-0.0569087	-0.438296	-0.0398482	-0.276593	-0.0755402	0.0488854	0.0221294	-0.00184599	-0.0340381	-0.00715124	-0.0381649	-0.107698	-0.391678	-0.0679366	-0.00398763	0.0989171	-0.0851663	0.0641811	0.171042	-0.0744527	-0.0838024	-0.483355	-0.231897	-0.026191
QPs.5H-1/2	5H-131.7cM	0.349597	0.333499	0.398028	0.324874	0.384043	0.347384	0.359786	0.463998	0.450518	0.330021	0.371642	0.352552	0.35773	0.362495	0.364582	0.0162722	0.372231	0.341087	0.34183	0.380698	0.362249	0.370948	0.365267	0.315788	0.335576	0.336824
QPs.6H-1	6H-43.7cM	-0.178658	-0.153826	-0.41893	-0.0970457	-0.0473203	-0.153366	-0.151526	-0.120972	-0.423967	-0.0377189	-0.163549	-0.417763	-0.154691	-0.14934	-0.425543	-0.140181	-0.147189	-0.162277	-0.0743133	-0.0348223	-0.128922	-0.108667	-0.108667	0.0314549	-0.519181	-0.158131
QPs.7H-1	7H-125.1cM	0.0452955	0.117767	-0.0412412	0.0882913	-0.0179294	0.0881199	0.0698105	0.0230888	-0.00321108	0.0530856	0.0430117	0.0109236	-0.0118578	0.0828309	0.053267	-0.0030703	0.0765666	0.0560259	0.0972771	0.0712633	0.0622523	0.0522768	0.086112	0.0152223	-0.00141347	0.0639194
Sumd			0.0493723	0.204613	0.443206	0.873909	0.303035	0.531278	0.807758	0.412874	0.654222	0.463117	0.324984	0.33886	0.60213	0.0332612	0.0904144	0.758148	0.851047	0.654824	1.24093	0.926721	0.784599	0.773159	0.520019	-0.00559726	0.564713
aPosition of the QTL peak marker showing highest DR based on a modified version of the Comadran map (Comadran et al., 2012) constructed by Maurer et al. (2015).
bParent-specific QTL effect estimate for HEB-25 families 1 to 25 (log10-based values). Positiv and negative signs indicate a trait-increasing and trait-decreasing effect of the wild allele compared to the Barke control allele.
cQTL mean effect across all HEB-25 families.
dSum of parent-specific QTL effect estimates for HEB-25 families 1 to 25.

## Sheet: Leaf rust (P.h.)
Supporting Information 7 | Estimates of parent-specific QTL effects and QTL mean effects across HEB families
QTL name	QTL_refa	QTL mean effectc	F01_effectb	F02_mean	F03_mean	F04_mean	F05_mean	F06_mean	F07_mean	F08_mean	F09_mean	F10_mean	F11_mean	F12_mean	F13_mean	F14_mean	F15_mean	F16_mean	F17_mean	F18_mean	F19_mean	F20_mean	F21_mean	F22_mean	F23_mean	F24_mean	F25_mean
QPh.2H-1	2H-4.5cM	0.104217	0.0302206	0.0239073	0.121153	0.138425	0.106359	0.141358	0.135025	0.131625	0.12694	0.0354401	0.133871	0.149888	0.139778	0.136385	0.153143	0.125173	0.143514	0.013502	0.0222153	0.0915357	0.132104	0.132104	0.11548	0.119051	0.00722322
QPh.2H-2	2H-138.6cM	-0.00263961	-0.0368949	0.00305696	-0.277126	0.0234776	0.0420545	0.005398	0.0235224	0.0464282	0.00923734	0.0444223	0.00684275	0.0234046	0.00446111	0.0674006	-0.0230979	0.0449673	0.0262997	0.0300888	0.0237498	-0.128306	0.0365959	0.0365959	-0.141467	0.0684516	-0.025554
QPh.4H-1	4H-78.4cM	-0.0178053	-0.111411	-0.00900993	-0.149159	-0.00623179	0.00295098	-0.00864086	-0.00720584	-0.00541805	-0.0128198	0.00766459	-0.00895498	-0.0071218	-0.00504289	-0.00825629	0.0133388	0.0101605	0.0233699	-0.00728664	-0.00785029	0.0166168	-0.00112706	-0.00297591	-0.149159	0.00144772	-0.013012
QPh.4H-2	4H-102.2cM	-0.0974693	-0.0936799	-0.0687384	-0.190012	-0.108608	-0.0638361	-0.0632378	-0.142455	-0.127881	-0.0631632	-0.044859	-0.0311712	-0.256473	-0.150617	-0.0676666	-0.0738807	-0.116262	-0.0642062	-0.081377	-0.0613113	-0.099512	-0.100001	-0.0675813	-0.153999	-0.0591463	-0.0870588
QPh.5H-1	5H-75.6cM	0.114308	0.141793	0.12201	0.0547102	0.138434	0.120409	0.121267	0.106557	0.108359	0.110057	0.108671	0.108505	0.108088	0.122361	0.118032	0.107389	0.110214	0.122742	0.140899	0.10999	0.122283	0.153759	0.153759	0.105896	0.0619073	0.079611
QPh.6H-1	6H-5.6cM	-0.0232702	-0.0107419	-0.00432593	-0.0109686	-0.0053535	-0.0136145	-0.00570801	-0.00823885	-0.00294692	-0.00402736	-0.00297817	-0.00432845	-0.27624	-0.167192	-0.00402736	-0.00387005	-0.00395478	-0.00422462	-0.00405861	-0.00548394	-0.00387005	-0.00751236	-0.00751236	-0.00570801	-0.0036294	-0.0112405
QPh.6H-2	6H-49.1cM	0.0455464	-0.0787798	0.0535836	0.0987604	0.0623017	-0.0225393	0.0621945	0.156556	-0.119922	0.177102	-0.0668161	0.149152	0.0418096	-0.0321068	0.0587623	-0.0894688	0.0582728	0.0590985	0.162097	0.0645242	-0.0256804	0.0181634	0.0181634	0.122151	0.131025	0.0802545
QPh.6H-3	6H-118.6cM	-0.067735	0.000331856	-0.0799118	-0.0760235	-0.075059	-0.0793432	-0.0733776	-0.0784526	-0.00819101	-0.101228	-0.0771025	-0.0118574	-0.109699	-0.0714302	-0.0725715	-0.0429796	-0.0793432	-0.077976	-0.0801317	-0.0778681	-0.0799354	-0.0700543	-0.0748843	-0.0760235	-0.0421284	-0.078135
QPh.7H-1	7H-0.2cM	0.0105979	0.004665	0.0384772	0.0152487	0.0119803	-0.106538	0.0610785	0.0134398	0.0244478	0.0288363	0.03777	0.0412199	0.00828559	-0.0800134	0.0360391	0.0290635	-0.101081	0.0151619	0.0469865	-0.10247	0.0532908	0.0492394	0.0492394	0.0144968	0.0406195	0.0354644
QPh.7H-2	7H-91.9cM	-0.0593173	-0.065961	-0.0648988	-0.0631984	-0.0676049	-0.0527004	0.0066053	-0.0667098	-0.0545745	-0.0598939	-0.065037	-0.0691796	-0.0605049	-0.0677172	-0.0639715	-0.0599686	-0.0711444	-0.0574676	-0.0559878	-0.0534808	-0.0520692	-0.0550653	-0.0550653	-0.0631984	-0.0708097	-0.073329
QPh.7H-3	7H-116.1cM	-0.0674767	-0.075718	-0.065488	-0.0669868	-0.0692722	-0.0660546	-0.0636373	-0.0736868	-0.0716197	-0.0674471	-0.0692053	-0.0767033	-0.0707546	-0.0673183	-0.0599094	-0.0724851	-0.0608247	-0.0687977	-0.0635197	-0.0629191	-0.0784536	-0.0682278	-0.0682278	-0.0703615	-0.0450086	-0.0642904
Sumd			-0.296176	-0.0513376	-0.543601	0.0424895	-0.132854	0.1833	0.0583519	-0.0796925	0.143594	-0.0920302	0.237396	-0.449317	-0.374837	0.140217	-0.0628167	-0.0838218	0.117513	0.101212	-0.150905	-0.1841	0.0878743	0.113615	-0.301892	0.20178	-0.150066
aPosition of the QTL peak marker showing highest DR based on a modified version of the Comadran map (Comadran et al., 2012) constructed by Maurer et al. (2015).
bParent-specific QTL effect estimate for HEB-25 families 1 to 25 (log10-based values). Positiv and negative signs indicate a trait-increasing and trait-decreasing effect of the wild allele compared to the Barke control allele.
cQTL mean effect across all HEB-25 families.
dSum of parent-specific QTL effect estimates for HEB-25 families 1 to 25.
